# Supplementary material for: What Is the Impact of Accidentally Transporting Terrestrial Alien Species? A New Life Cycle Impact Assessment Model
Source: Environ Sci Technol. 2024 Feb 8;58(7):3423–36. doi: 10.1021/acs.est.3c08500 (PMC10882960; doi:10.1021/acs.est.3c08500)
Supplement: Supplementary file 2 — es3c08500_si_002.xlsx [file es3c08500_si_002.xlsx]

## Sheet: Authors
What is the impact of accidentally transporting terrestrial alien species? A new Life Cycle Impact Assessment model
Jan Borgelt*1, Martin Dorber1, Charly Géron2,3,4, Koen J. J. Kuipers5, Mark A. J. Huijbregts5, Francesca Verones1
1. Industrial Ecology Programme, Department of Energy and Process Engineering, Norwegian University of Science and Technology (NTNU), 7034, Trondheim, Norway
2. Biodiversity and Landscape, TERRA research centre, Gembloux Agro-Bio Tech, University of Liège, Gembloux, 5030, Belgium
3. Plants and Ecosystems, University of Antwerp, Wilrijk, 2610, Belgium
4. University of Rennes, CNRS, ECOBIO (Écosystèmes, Biodiversité, Évolution), UMR, 6553 Rennes, France
5. Department of Environmental Science, Radboud Institute for Biological and Environmental Sciences, Radboud University, 6500 GL, Nijmegen, Netherlands
*corresponding author: Jan Borgelt (jan.borgelt@ntnu.no)

## Sheet: ReadMe
Version	2024-01-30
Sheet description
Average	Average characterisation factors for transport related impacts of invasive alien species on native terrestrial ecosystems
Marginal	Marginal characterisation factors for transport related impacts of invasive alien species on native terrestrial ecosystems
Colum header	Unit	Description
importer	None	3-letter ISO country code of importing country
exporter	None	3-letter ISO country code of exporting country
CFglobal	PDF global.yr.kg-1	Global characterization factor value. No values provided for country-to-country combinations with a traded quantity of less than 100 kg on average
CFregional	PDF regional.yr.kg-1	Regional characterization factor value. No values provided for country-to-country combinations with a traded quantity of less than 100 kg on average

## Sheet: Average
importer	exporter	CFglobal	CFregional
ABW	ARE		9.00032e-11
ABW	ARG		3.75285e-11
ABW	ATG		8.58932e-10
ABW	AUS		9.75638e-08
ABW	AUT		5.83404e-10
ABW	AZE		8.12688e-10
ABW	BEL		1.43829e-11
ABW	BGR		5.147e-09
ABW	BHS		2.32562e-13
ABW	BLR		1.24764e-08
ABW	BLZ		2.57357e-10
ABW	BOL		2.14266e-11
ABW	BRA		3.03852e-13
ABW	BRB		5.72501e-11
ABW	CAN		9.22176e-12
ABW	CHE		1.94392e-10
ABW	CHL		1.75585e-10
ABW	CHN		1.01951e-11
ABW	COL		6.23474e-14
ABW	CRI		1.24198e-11
ABW	CUB		2.77869e-09
ABW	CUW		6.37723e-13
ABW	CYP		4.45981e-10
ABW	CZE		3.88687e-09
ABW	DEU		7.02979e-12
ABW	DMA		5.61513e-09
ABW	DNK		9.90722e-12
ABW	DOM		5.49748e-13
ABW	ECU		2.24993e-12
ABW	ESP		1.02965e-11
ABW	EST		4.62997e-10
ABW	ETH		3.56876e-09
ABW	FIN		4.88279e-11
ABW	FRA		1.40587e-11
ABW	GAB		3.47707e-12
ABW	GBR		1.16198e-11
ABW	GRC		1.29565e-09
ABW	GTM		6.11003e-12
ABW	GUY		2.84678e-12
ABW	HKG		2.8665e-11
ABW	HND		2.95569e-12
ABW	HTI		1.81968e-08
ABW	HUN		1.14586e-09
ABW	IDN		3.55934e-11
ABW	IND		8.75225e-11
ABW	IRL		2.37801e-10
ABW	IRN		2.29781e-11
ABW	ISL		2.23489e-09
ABW	ISR		1.2777e-09
ABW	ITA		1.5107e-11
ABW	JAM		3.69337e-12
ABW	JPN		4.75983e-11
ABW	KAZ		4.04483e-12
ABW	KOR		5.38583e-12
ABW	LBN		1.24638e-09
ABW	LCA		6.78306e-09
ABW	LKA		2.07913e-09
ABW	LTU		6.65572e-09
ABW	LUX		3.24683e-13
ABW	LVA		7.30422e-09
ABW	MEX		6.89278e-14
ABW	MLT		3.43245e-10
ABW	MNG		5.32999e-09
ABW	MYS		6.49064e-11
ABW	NAM		5.44847e-09
ABW	NGA		1.56191e-12
ABW	NIC		1.02383e-09
ABW	NLD		1.67373e-12
ABW	NOR		1.89166e-11
ABW	NZL		1.2256e-10
ABW	PAK		1.06076e-09
ABW	PAN		1.97601e-12
ABW	PER		4.36914e-12
ABW	PHL		3.76978e-11
ABW	POL		7.44033e-11
ABW	PRT		4.68089e-10
ABW	PRY		4.39501e-12
ABW	ROU		3.39064e-09
ABW	RUS		3.39167e-12
ABW	SAU		1.16189e-11
ABW	SDN		1.98976e-12
ABW	SGP		5.11924e-10
ABW	SLV		5.5512e-10
ABW	STP		1.45954e-09
ABW	SUR		4.13776e-12
ABW	SVK		4.74251e-09
ABW	SWE		2.58962e-11
ABW	SYR		1.27288e-10
ABW	THA		1.80535e-11
ABW	TTO		1.15679e-12
ABW	TUR		1.05119e-10
ABW	TZA		4.81169e-10
ABW	UKR		1.87439e-10
ABW	URY		7.95987e-12
ABW	USA		3.32145e-13
ABW	VCT		2.04163e-09
ABW	VEN		5.59951e-13
ABW	VNM		4.81846e-10
ABW	YEM		6.18362e-12
ABW	ZAF		3.35121e-10
AFG	ABW	4.08095e-15	4.93374e-12
AFG	ALB	3.57511e-17	4.3222e-14
AFG	ARE	2.17331e-19	2.62746e-16
AFG	ARG	1.14378e-16	1.38279e-13
AFG	ARM	4.38688e-15	5.30359e-12
AFG	AUS	8.15087e-16	9.85414e-13
AFG	AUT	8.23562e-17	9.9566e-14
AFG	AZE	1.35499e-18	1.63814e-15
AFG	BDI	8.35505e-16	1.0101e-12
AFG	BEL	5.25646e-17	6.35489e-14
AFG	BEN	2.60816e-15	3.15318e-12
AFG	BGD	1.2265e-17	1.4828e-14
AFG	BGR	4.0961e-17	4.95206e-14
AFG	BHR	1.11538e-16	1.34846e-13
AFG	BHS	1.45674e-14	1.76115e-11
AFG	BIH	3.00629e-16	3.63451e-13
AFG	BLR	2.37349e-18	2.86947e-15
AFG	BOL	3.6291e-16	4.38746e-13
AFG	BRA	8.32495e-18	1.00646e-14
AFG	CAN	4.64387e-17	5.61429e-14
AFG	CHE	2.00236e-17	2.42079e-14
AFG	CHL	3.03214e-16	3.66576e-13
AFG	CHN	3.76276e-18	4.54905e-15
AFG	CIV	4.91722e-15	5.94476e-12
AFG	COL	2.61196e-16	3.15778e-13
AFG	CRI	1.76174e-15	2.12988e-12
AFG	CUB	7.13222e-16	8.62262e-13
AFG	CUW	2.78432e-16	3.36616e-13
AFG	CYP	9.4828e-16	1.14644e-12
AFG	CZE	1.21704e-16	1.47136e-13
AFG	DEU	2.18998e-18	2.64761e-15
AFG	DNK	3.11457e-17	3.76541e-14
AFG	DOM	3.22667e-15	3.90094e-12
AFG	DZA	7.86517e-15	9.50873e-12
AFG	ECU	6.63021e-16	8.01571e-13
AFG	EGY	2.47947e-17	2.9976e-14
AFG	ESP	7.232e-17	8.74325e-14
AFG	EST	3.18837e-17	3.85463e-14
AFG	ETH	4.28e-15	5.17438e-12
AFG	FIN	3.0666e-17	3.70742e-14
AFG	FJI	7.69507e-15	9.30309e-12
AFG	FRA	1.65629e-17	2.0024e-14
AFG	GAB	3.20153e-16	3.87055e-13
AFG	GBR	2.66864e-17	3.22629e-14
AFG	GEO	1.96386e-16	2.37424e-13
AFG	GHA	3.14136e-16	3.7978e-13
AFG	GMB	6.07915e-15	7.3495e-12
AFG	GRC	6.55703e-17	7.92723e-14
AFG	GTM	5.74394e-16	6.94423e-13
AFG	GUY	3.28869e-15	3.97592e-12
AFG	HKG	5.09083e-17	6.15465e-14
AFG	HND	8.14132e-15	9.84259e-12
AFG	HRV	1.6003e-16	1.93471e-13
AFG	HUN	2.95593e-17	3.57363e-14
AFG	IDN	2.12646e-18	2.57082e-15
AFG	IND	1.62944e-18	1.96994e-15
AFG	IRL	6.60758e-17	7.98835e-14
AFG	IRN	7.94825e-20	9.60918e-17
AFG	IRQ	1.12907e-15	1.36501e-12
AFG	ISL	2.06248e-14	2.49348e-11
AFG	ISR	6.4158e-16	7.75649e-13
AFG	ITA	2.08473e-17	2.52037e-14
AFG	JAM	2.86065e-14	3.45843e-11
AFG	JOR	3.80073e-16	4.59495e-13
AFG	JPN	2.03081e-18	2.45518e-15
AFG	KAZ	1.19125e-19	1.44018e-16
AFG	KEN	1.78731e-18	2.1608e-15
AFG	KGZ	2.61154e-18	3.15726e-15
AFG	KHM	2.4988e-16	3.02097e-13
AFG	KNA	6.61724e-15	8.00003e-12
AFG	KOR	6.81353e-18	8.23734e-15
AFG	KWT	1.38608e-17	1.67572e-14
AFG	LBN	3.07926e-16	3.72272e-13
AFG	LKA	6.71299e-17	8.11579e-14
AFG	LTU	6.52623e-17	7.89e-14
AFG	LUX	7.59868e-19	9.18655e-16
AFG	LVA	7.95818e-18	9.62118e-15
AFG	MAR	2.31592e-16	2.79987e-13
AFG	MDA	1.71103e-18	2.06858e-15
AFG	MDG	1.88119e-15	2.27429e-12
AFG	MDV	2.71346e-15	3.28049e-12
AFG	MEX	1.61901e-17	1.95733e-14
AFG	MHL	1.667e-16	2.01534e-13
AFG	MKD	1.07264e-15	1.29679e-12
AFG	MLI	5.22831e-15	6.32086e-12
AFG	MLT	5.79157e-17	7.00182e-14
AFG	MMR	1.60771e-17	1.94367e-14
AFG	MNE	3.82366e-15	4.62268e-12
AFG	MOZ	1.24525e-15	1.50546e-12
AFG	MRT	6.89292e-16	8.33332e-13
AFG	MUS	7.8487e-16	9.48882e-13
AFG	MWI	2.37157e-15	2.86715e-12
AFG	MYS	4.12473e-19	4.98667e-16
AFG	NAM	9.51787e-15	1.15068e-11
AFG	NER	9.51814e-15	1.15071e-11
AFG	NGA	9.10406e-19	1.10065e-15
AFG	NLD	6.6001e-18	7.97931e-15
AFG	NOR	3.0271e-16	3.65967e-13
AFG	NPL	1.99171e-16	2.40791e-13
AFG	NZL	4.33575e-16	5.24178e-13
AFG	OMN	8.67258e-17	1.04849e-13
AFG	PAK	2.5055e-20	3.02906e-17
AFG	PER	1.25061e-16	1.51195e-13
AFG	PHL	3.46182e-17	4.18522e-14
AFG	POL	2.01479e-17	2.43582e-14
AFG	PRK	5.29762e-15	6.40466e-12
AFG	PRT	1.66548e-15	2.01352e-12
AFG	PRY	3.06812e-17	3.70925e-14
AFG	QAT	1.58115e-16	1.91156e-13
AFG	ROU	1.58859e-16	1.92056e-13
AFG	RUS	5.99531e-19	7.24814e-16
AFG	RWA	6.58884e-16	7.96569e-13
AFG	SAU	3.58572e-18	4.33501e-15
AFG	SDN	2.07613e-15	2.50997e-12
AFG	SEN	9.67257e-16	1.16938e-12
AFG	SGP	1.13248e-17	1.36913e-14
AFG	SRB	5.51551e-16	6.66808e-13
AFG	SUR	9.50866e-15	1.14957e-11
AFG	SVK	2.69771e-16	3.26144e-13
AFG	SVN	2.90457e-16	3.51153e-13
AFG	SWE	9.89033e-17	1.19571e-13
AFG	SWZ	1.09917e-15	1.32886e-12
AFG	SYR	1.02943e-15	1.24455e-12
AFG	THA	3.77273e-18	4.56111e-15
AFG	TJK	1.38482e-18	1.6742e-15
AFG	TKM	3.73299e-19	4.51306e-16
AFG	TTO	7.91786e-17	9.57244e-14
AFG	TUN	8.37623e-16	1.01266e-12
AFG	TUR	2.90512e-18	3.51219e-15
AFG	TZA	3.05189e-16	3.68963e-13
AFG	UGA	5.56972e-15	6.73361e-12
AFG	UKR	1.00505e-17	1.21508e-14
AFG	URY	2.87001e-17	3.46974e-14
AFG	USA	4.40011e-18	5.31959e-15
AFG	UZB	3.07992e-19	3.72352e-16
AFG	VNM	7.50645e-18	9.07505e-15
AFG	YEM	5.12825e-15	6.19989e-12
AFG	ZAF	3.31013e-17	4.00184e-14
AFG	ZWE	3.49863e-14	4.22973e-11
AGO	ABW	5.99099e-15	1.09496e-12
AGO	AFG	2.28453e-15	4.17541e-13
AGO	AIA	1.38828e-14	2.53734e-12
AGO	ALB	6.87675e-15	1.25686e-12
AGO	AND	3.25821e-18	5.95498e-16
AGO	ARE	7.07551e-19	1.29318e-16
AGO	ARG	2.07471e-18	3.79192e-16
AGO	ARM	8.0382e-16	1.46913e-13
AGO	ASM	7.38378e-17	1.34952e-14
AGO	ATG	1.38382e-16	2.52919e-14
AGO	AUS	2.79965e-16	5.11688e-14
AGO	AUT	8.71028e-17	1.59197e-14
AGO	AZE	9.18357e-16	1.67847e-13
AGO	BDI	5.43363e-15	9.93097e-13
AGO	BEL	4.08854e-18	7.47257e-16
AGO	BEN	6.46306e-18	1.18124e-15
AGO	BFA	1.56682e-16	2.86366e-14
AGO	BGD	6.02337e-17	1.10088e-14
AGO	BGR	6.8851e-17	1.25838e-14
AGO	BHR	1.35608e-16	2.47848e-14
AGO	BHS	1.19339e-17	2.18115e-15
AGO	BIH	2.0456e-15	3.73872e-13
AGO	BLM	1.8737e-17	3.42454e-15
AGO	BLR	6.91378e-17	1.26362e-14
AGO	BLZ	1.44785e-15	2.64622e-13
AGO	BMU	1.37708e-18	2.51688e-16
AGO	BOL	3.41743e-15	6.24599e-13
AGO	BRA	5.4668e-19	9.99159e-17
AGO	BRB	1.47428e-15	2.69453e-13
AGO	BRN	4.95125e-15	9.04933e-13
AGO	BTN	7.79587e-16	1.42484e-13
AGO	BWA	1.48748e-16	2.71864e-14
AGO	CAF	2.0628e-14	3.77016e-12
AGO	CAN	9.73141e-18	1.7786e-15
AGO	CHE	1.95987e-18	3.58203e-16
AGO	CHL	2.83394e-17	5.17955e-15
AGO	CHN	5.46233e-19	9.98343e-17
AGO	CIV	2.4575e-18	4.49154e-16
AGO	CMR	8.87599e-18	1.62225e-15
AGO	COD	5.56125e-17	1.01642e-14
AGO	COG	7.35021e-19	1.34339e-16
AGO	COK	6.89397e-15	1.26e-12
AGO	COL	6.50191e-17	1.18835e-14
AGO	CPV	9.21174e-16	1.68362e-13
AGO	CRI	1.03408e-15	1.88997e-13
AGO	CUB	7.57636e-17	1.38472e-14
AGO	CUW	2.49542e-16	4.56084e-14
AGO	CYM	4.54784e-16	8.31203e-14
AGO	CYP	1.82772e-16	3.34051e-14
AGO	CZE	5.61691e-16	1.0266e-13
AGO	DEU	3.76202e-18	6.8758e-16
AGO	DJI	1.56906e-16	2.86776e-14
AGO	DNK	3.83875e-17	7.01602e-15
AGO	DOM	5.23723e-15	9.57202e-13
AGO	DZA	7.09347e-17	1.29646e-14
AGO	ECU	2.76314e-16	5.05015e-14
AGO	EGY	1.17202e-17	2.14209e-15
AGO	ESP	2.74772e-18	5.02197e-16
AGO	EST	5.07443e-17	9.27447e-15
AGO	ETH	2.48721e-16	4.54585e-14
AGO	FIN	3.04603e-17	5.56719e-15
AGO	FRA	2.63281e-18	4.81195e-16
AGO	GAB	1.03348e-17	1.88888e-15
AGO	GBR	1.96888e-17	3.5985e-15
AGO	GEO	1.32957e-16	2.43004e-14
AGO	GHA	4.80795e-17	8.78743e-15
AGO	GIB	1.42256e-19	2.6e-17
AGO	GIN	1.13324e-16	2.07121e-14
AGO	GMB	2.92335e-15	5.34297e-13
AGO	GNB	3.44938e-17	6.30438e-15
AGO	GNQ	7.50384e-17	1.37147e-14
AGO	GRC	1.36966e-17	2.50332e-15
AGO	GRD	8.17151e-14	1.4935e-11
AGO	GRL	4.64858e-15	8.49615e-13
AGO	GTM	5.10836e-17	9.33648e-15
AGO	GUY	3.74894e-16	6.85188e-14
AGO	HKG	1.09291e-17	1.9975e-15
AGO	HND	3.89182e-16	7.11303e-14
AGO	HRV	2.28767e-16	4.18115e-14
AGO	HTI	1.37818e-14	2.51888e-12
AGO	HUN	1.66801e-16	3.0486e-14
AGO	IDN	1.53962e-18	2.81393e-16
AGO	IND	2.12335e-18	3.88082e-16
AGO	IOT	6.2622e-16	1.14453e-13
AGO	IRL	7.42451e-17	1.35697e-14
AGO	IRN	7.23078e-17	1.32156e-14
AGO	IRQ	4.94086e-17	9.03034e-15
AGO	ISL	1.406e-16	2.56972e-14
AGO	ISR	2.30063e-17	4.20483e-15
AGO	ITA	2.68614e-18	4.90942e-16
AGO	JAM	1.3932e-15	2.54634e-13
AGO	JOR	1.16264e-16	2.12494e-14
AGO	JPN	4.9098e-18	8.97357e-16
AGO	KAZ	4.89313e-15	8.94311e-13
AGO	KEN	3.49306e-17	6.38423e-15
AGO	KGZ	6.80182e-16	1.24316e-13
AGO	KHM	6.7827e-16	1.23966e-13
AGO	KNA	4.28752e-15	7.83624e-13
AGO	KOR	1.12805e-18	2.06173e-16
AGO	KWT	1.28984e-17	2.35742e-15
AGO	LAO	4.53518e-15	8.28889e-13
AGO	LBN	9.79583e-18	1.79037e-15
AGO	LBR	1.59779e-17	2.92026e-15
AGO	LBY	5.15016e-15	9.41288e-13
AGO	LKA	1.95275e-16	3.56902e-14
AGO	LSO	1.02746e-15	1.87787e-13
AGO	LTU	9.25307e-17	1.69117e-14
AGO	LUX	5.60499e-20	1.02442e-17
AGO	LVA	1.51561e-17	2.77005e-15
AGO	MAC	1.30547e-15	2.38599e-13
AGO	MAR	5.58951e-18	1.02159e-15
AGO	MDA	1.33872e-18	2.44676e-16
AGO	MDG	1.55225e-15	2.83703e-13
AGO	MEX	1.85174e-17	3.3844e-15
AGO	MHL	3.47324e-18	6.34799e-16
AGO	MKD	3.45167e-14	6.30857e-12
AGO	MLI	7.93249e-16	1.44981e-13
AGO	MLT	1.17974e-18	2.15619e-16
AGO	MMR	3.98883e-16	7.29032e-14
AGO	MNE	1.94094e-14	3.54743e-12
AGO	MNG	2.19079e-15	4.00408e-13
AGO	MOZ	3.20671e-17	5.86087e-15
AGO	MRT	2.94539e-18	5.38325e-16
AGO	MSR	6.50197e-14	1.18836e-11
AGO	MUS	1.83115e-17	3.34676e-15
AGO	MWI	6.61576e-17	1.20915e-14
AGO	MYS	6.85815e-19	1.25345e-16
AGO	NAM	5.44673e-19	9.95492e-17
AGO	NCL	6.75215e-15	1.23408e-12
AGO	NER	1.0099e-15	1.84579e-13
AGO	NFK	4.70074e-16	8.59147e-14
AGO	NGA	8.91475e-18	1.62934e-15
AGO	NIC	1.2908e-15	2.35917e-13
AGO	NLD	2.31338e-18	4.22814e-16
AGO	NOR	5.40343e-17	9.87578e-15
AGO	NPL	1.46908e-13	2.68503e-11
AGO	NRU	1.27418e-16	2.32879e-14
AGO	NZL	3.32206e-17	6.07168e-15
AGO	OMN	1.32926e-17	2.42948e-15
AGO	PAK	1.0474e-17	1.91432e-15
AGO	PAN	9.57546e-18	1.75009e-15
AGO	PCN	4.55581e-16	8.32659e-14
AGO	PER	2.2694e-16	4.14775e-14
AGO	PHL	3.92608e-17	7.17563e-15
AGO	PNG	5.01458e-15	9.16509e-13
AGO	POL	6.98077e-17	1.27587e-14
AGO	PRK	1.335e-16	2.43996e-14
AGO	PRT	1.28967e-18	2.35711e-16
AGO	PRY	4.07055e-18	7.43969e-16
AGO	PSE	6.74507e-17	1.23279e-14
AGO	PYF	1.51637e-14	2.77146e-12
AGO	QAT	3.03094e-17	5.53962e-15
AGO	ROU	6.31924e-17	1.15496e-14
AGO	RUS	2.48636e-17	4.54429e-15
AGO	RWA	2.38722e-15	4.36308e-13
AGO	SAU	5.07144e-18	9.269e-16
AGO	SDN	7.93076e-16	1.44949e-13
AGO	SEN	1.24557e-17	2.27651e-15
AGO	SGP	8.00246e-19	1.4626e-16
AGO	SHN	1.53716e-15	2.80944e-13
AGO	SLB	1.47941e-15	2.70389e-13
AGO	SLE	2.56856e-16	4.69452e-14
AGO	SLV	2.29465e-15	4.19389e-13
AGO	SMR	4.56738e-17	8.34774e-15
AGO	SOM	3.36314e-15	6.14676e-13
AGO	SRB	3.71215e-16	6.78465e-14
AGO	STP	4.32068e-17	7.89685e-15
AGO	SUR	3.0002e-15	5.48342e-13
AGO	SVK	6.03203e-16	1.10247e-13
AGO	SVN	2.21995e-16	4.05738e-14
AGO	SWE	4.61232e-17	8.42988e-15
AGO	SWZ	6.52242e-17	1.19209e-14
AGO	SYC	9.22661e-17	1.68634e-14
AGO	SYR	1.11993e-16	2.04688e-14
AGO	TCA	1.92884e-15	3.52531e-13
AGO	TGO	5.94356e-19	1.0863e-16
AGO	THA	5.64948e-19	1.03255e-16
AGO	TKM	9.51101e-16	1.73831e-13
AGO	TLS	2.55512e-18	4.66995e-16
AGO	TON	1.50645e-14	2.75332e-12
AGO	TTO	2.82327e-16	5.16005e-14
AGO	TUN	1.13156e-17	2.06813e-15
AGO	TUR	1.83929e-18	3.36165e-16
AGO	TZA	5.47296e-17	1.00029e-14
AGO	UGA	2.28672e-16	4.17941e-14
AGO	UKR	2.82364e-17	5.16073e-15
AGO	URY	1.88324e-18	3.44197e-16
AGO	USA	2.66309e-18	4.86729e-16
AGO	VCT	2.63838e-16	4.82213e-14
AGO	VEN	4.54664e-16	8.30984e-14
AGO	VGB	3.28522e-17	6.00435e-15
AGO	VNM	1.19658e-18	2.18698e-16
AGO	VUT	6.35476e-16	1.16145e-13
AGO	WLF	2.65882e-15	4.8595e-13
AGO	WSM	1.45868e-17	2.66601e-15
AGO	YEM	1.95209e-15	3.56781e-13
AGO	ZAF	1.09016e-18	1.99247e-16
AGO	ZMB	4.99693e-17	9.13281e-15
AGO	ZWE	9.64912e-17	1.76356e-14
AIA	ARE		5.89625e-13
AIA	ARG		8.81137e-13
AIA	ARM		2.02329e-11
AIA	ATG		5.19556e-14
AIA	AUS		5.13854e-11
AIA	AUT		1.511e-11
AIA	AZE		3.32111e-13
AIA	BEL		4.34168e-13
AIA	BFA		1.67609e-12
AIA	BGD		1.03665e-12
AIA	BGR		1.46039e-11
AIA	BHR		2.85218e-12
AIA	BHS		2.25666e-12
AIA	BLR		3.20452e-11
AIA	BLZ		6.77205e-13
AIA	BOL		6.66854e-11
AIA	BRA		3.73319e-13
AIA	BRB		1.16721e-14
AIA	BRN		9.86986e-12
AIA	BWA		3.20594e-12
AIA	CAN		4.76473e-13
AIA	CHE		6.56655e-12
AIA	CHL		1.78636e-13
AIA	CHN		1.7761e-12
AIA	COL		7.04671e-14
AIA	CPV		1.42151e-12
AIA	CRI		5.10033e-12
AIA	CUB		4.36021e-11
AIA	CYM		1.38146e-11
AIA	CZE		1.7472e-11
AIA	DEU		4.63299e-13
AIA	DMA		1.17373e-14
AIA	DNK		1.0823e-12
AIA	DOM		2.03563e-14
AIA	ECU		9.16017e-14
AIA	ESP		1.7324e-12
AIA	EST		1.94179e-11
AIA	ETH		7.8637e-12
AIA	FIN		9.1871e-13
AIA	FJI		3.14693e-12
AIA	FRA		4.31881e-14
AIA	GBR		7.56963e-13
AIA	GEO		5.0771e-14
AIA	GHA		1.43632e-11
AIA	GRC		5.74312e-13
AIA	GRD		1.83618e-11
AIA	GTM		5.68747e-12
AIA	GUY		2.38466e-14
AIA	HKG		8.42427e-12
AIA	HND		6.30298e-11
AIA	IDN		1.80667e-13
AIA	IND		3.04442e-12
AIA	IRL		1.01458e-11
AIA	IRN		1.44316e-12
AIA	ISR		1.6255e-12
AIA	ITA		1.56342e-13
AIA	JAM		1.82753e-13
AIA	JPN		4.68965e-13
AIA	KAZ		1.21135e-12
AIA	KEN		1.3823e-11
AIA	KGZ		1.8889e-11
AIA	KNA		7.89484e-14
AIA	KOR		6.38764e-13
AIA	KWT		3.02791e-12
AIA	LBN		3.33407e-13
AIA	LCA		4.60096e-13
AIA	LKA		3.82896e-11
AIA	LUX		4.37373e-14
AIA	LVA		8.2018e-11
AIA	MAC		4.69813e-11
AIA	MAR		2.92114e-12
AIA	MDA		7.45763e-16
AIA	MDG		1.99012e-11
AIA	MEX		8.58924e-13
AIA	MNG		2.05218e-11
AIA	MRT		2.16943e-13
AIA	MSR		5.19902e-15
AIA	MYS		5.33802e-13
AIA	NAM		2.07439e-12
AIA	NGA		7.9857e-12
AIA	NLD		5.91874e-13
AIA	NOR		6.92463e-12
AIA	NPL		4.14902e-11
AIA	NZL		1.17061e-11
AIA	PAK		5.97722e-12
AIA	PAN		1.87754e-12
AIA	PER		1.32607e-11
AIA	PNG		1.17054e-12
AIA	POL		7.85457e-12
AIA	PRT		3.74484e-12
AIA	RUS		3.28488e-13
AIA	SAU		4.19207e-13
AIA	SGP		2.97549e-11
AIA	SLE		1.42702e-11
AIA	SLV		1.71517e-11
AIA	SUR		2.98568e-13
AIA	SVK		5.92071e-12
AIA	SWE		1.15377e-11
AIA	SYR		6.60648e-11
AIA	TCA		2.61233e-12
AIA	THA		6.69626e-13
AIA	TTO		6.77284e-15
AIA	TUR		6.59088e-13
AIA	UKR		1.32771e-13
AIA	URY		5.50785e-12
AIA	USA		2.00667e-14
AIA	UZB		7.1276e-12
AIA	VCT		8.86493e-14
AIA	VEN		2.7968e-14
AIA	VGB		8.27882e-13
AIA	VNM		7.03769e-12
AIA	YEM		1.84795e-11
AIA	ZAF		1.4053e-12
ALB	ABW	7.59735e-12	6.36386e-08
ALB	AIA	1.05518e-11	8.8386e-08
ALB	AND	3.65096e-15	3.0582e-11
ALB	ARE	1.72764e-14	1.44714e-10
ALB	ARG	1.02649e-14	8.59831e-11
ALB	ARM	1.04912e-12	8.78785e-09
ALB	ASM	6.15698e-13	5.15734e-09
ALB	ATG	1.38924e-12	1.16369e-08
ALB	AUS	3.62451e-13	3.03604e-09
ALB	AUT	2.22095e-14	1.86036e-10
ALB	AZE	1.03514e-14	8.67073e-11
ALB	BDI	3.54719e-13	2.97127e-09
ALB	BEL	2.89772e-14	2.42725e-10
ALB	BEN	4.96759e-12	4.16106e-08
ALB	BFA	5.85724e-12	4.90626e-08
ALB	BGD	4.77333e-13	3.99834e-09
ALB	BGR	2.66651e-15	2.23358e-11
ALB	BHR	6.79469e-13	5.69151e-09
ALB	BHS	9.28993e-12	7.78163e-08
ALB	BIH	5.69858e-15	4.77336e-11
ALB	BLR	1.94727e-14	1.63111e-10
ALB	BLZ	8.14873e-12	6.82571e-08
ALB	BOL	6.78643e-12	5.68459e-08
ALB	BRA	3.63588e-15	3.04556e-11
ALB	BRB	1.70812e-11	1.43079e-07
ALB	BRN	1.01149e-11	8.47268e-08
ALB	BTN	9.36417e-11	7.84381e-07
ALB	BWA	7.34915e-12	6.15595e-08
ALB	CAF	5.52339e-12	4.62662e-08
ALB	CAN	6.84383e-14	5.73268e-10
ALB	CHE	1.6367e-14	1.37096e-10
ALB	CHL	3.14504e-12	2.63442e-08
ALB	CHN	3.33463e-15	2.79323e-11
ALB	CIV	2.64908e-13	2.21898e-09
ALB	CMR	4.71361e-13	3.94832e-09
ALB	COG	4.64882e-12	3.89404e-08
ALB	COK	1.39934e-12	1.17215e-08
ALB	COL	2.06231e-14	1.72747e-10
ALB	COM	4.86936e-12	4.07877e-08
ALB	CPV	3.17302e-12	2.65785e-08
ALB	CRI	4.45675e-14	3.73316e-10
ALB	CUB	3.29758e-12	2.76219e-08
ALB	CYP	2.16515e-14	1.81362e-10
ALB	CZE	3.76593e-14	3.1545e-10
ALB	DEU	2.88865e-15	2.41965e-11
ALB	DMA	8.76445e-12	7.34146e-08
ALB	DNK	5.39837e-14	4.52189e-10
ALB	DOM	1.8552e-12	1.55399e-08
ALB	DZA	9.32863e-15	7.81404e-11
ALB	ECU	4.09961e-15	3.434e-11
ALB	EGY	2.50154e-15	2.09539e-11
ALB	ESP	2.7325e-15	2.28886e-11
ALB	EST	2.06124e-12	1.72658e-08
ALB	ETH	7.04578e-13	5.90183e-09
ALB	FIN	1.52518e-14	1.27755e-10
ALB	FLK	1.49404e-14	1.25147e-10
ALB	FRA	8.34174e-15	6.98738e-11
ALB	GAB	2.87517e-13	2.40836e-09
ALB	GBR	4.28644e-14	3.5905e-10
ALB	GEO	2.36783e-14	1.98339e-10
ALB	GHA	5.53036e-13	4.63246e-09
ALB	GIN	1.74663e-13	1.46305e-09
ALB	GNQ	9.03442e-12	7.5676e-08
ALB	GRC	2.00161e-16	1.67663e-12
ALB	GRL	5.31747e-13	4.45413e-09
ALB	GTM	3.35547e-14	2.81068e-10
ALB	HKG	1.09684e-13	9.18759e-10
ALB	HND	9.65559e-14	8.08792e-10
ALB	HRV	1.62342e-15	1.35984e-11
ALB	HTI	1.58187e-11	1.32504e-07
ALB	HUN	4.00622e-15	3.35577e-11
ALB	IDN	1.44337e-14	1.20902e-10
ALB	IND	1.15112e-14	9.64225e-11
ALB	IOT	1.96953e-14	1.64976e-10
ALB	IRL	2.07898e-13	1.74144e-09
ALB	IRN	7.1181e-14	5.96242e-10
ALB	IRQ	2.32432e-13	1.94695e-09
ALB	ISL	8.87645e-13	7.43528e-09
ALB	ISR	8.88384e-15	7.44147e-11
ALB	ITA	2.08499e-16	1.74647e-12
ALB	JAM	3.39369e-11	2.84269e-07
ALB	JOR	4.9981e-13	4.18661e-09
ALB	JPN	4.91372e-14	4.11593e-10
ALB	KAZ	1.30695e-14	1.09476e-10
ALB	KEN	2.15307e-13	1.8035e-09
ALB	KGZ	3.90606e-13	3.27188e-09
ALB	KHM	3.6137e-12	3.02698e-08
ALB	KIR	1.42229e-12	1.19137e-08
ALB	KNA	2.49246e-13	2.08779e-09
ALB	KOR	4.22243e-14	3.53688e-10
ALB	KWT	9.90544e-14	8.29721e-10
ALB	LBN	6.63412e-15	5.55701e-11
ALB	LBR	7.03358e-13	5.89162e-09
ALB	LBY	9.20968e-15	7.7144e-11
ALB	LKA	8.2199e-14	6.88533e-10
ALB	LTU	3.68962e-13	3.09058e-09
ALB	LUX	1.70797e-16	1.43067e-12
ALB	LVA	4.18595e-13	3.50633e-09
ALB	MAC	1.39132e-11	1.16543e-07
ALB	MAR	4.20346e-14	3.52099e-10
ALB	MDA	2.85403e-17	2.39065e-13
ALB	MDG	2.7452e-12	2.29949e-08
ALB	MDV	8.77062e-13	7.34663e-09
ALB	MEX	7.54219e-14	6.31765e-10
ALB	MKD	1.4492e-15	1.21391e-11
ALB	MLI	1.95458e-13	1.63724e-09
ALB	MLT	2.47413e-16	2.07243e-12
ALB	MMR	2.90005e-13	2.42921e-09
ALB	MNE	7.24084e-15	6.06523e-11
ALB	MNG	6.88184e-12	5.76451e-08
ALB	MOZ	1.2537e-12	1.05015e-08
ALB	MRT	2.68813e-12	2.25169e-08
ALB	MUS	5.72763e-13	4.7977e-09
ALB	MWI	1.33816e-11	1.1209e-07
ALB	MYS	1.28224e-14	1.07406e-10
ALB	NAM	1.25132e-12	1.04816e-08
ALB	NER	6.15447e-13	5.15524e-09
ALB	NGA	6.83068e-15	5.72166e-11
ALB	NIC	1.08283e-12	9.07022e-09
ALB	NLD	1.19765e-14	1.0032e-10
ALB	NOR	4.23675e-13	3.54887e-09
ALB	NZL	2.17746e-13	1.82393e-09
ALB	OMN	6.07518e-13	5.08882e-09
ALB	PAK	6.33028e-14	5.3025e-10
ALB	PAN	2.2328e-14	1.87028e-10
ALB	PER	6.28479e-13	5.2644e-09
ALB	PHL	7.74723e-13	6.4894e-09
ALB	PNG	1.95444e-12	1.63712e-08
ALB	POL	3.63548e-14	3.04523e-10
ALB	PRK	1.9789e-12	1.6576e-08
ALB	PRT	1.66943e-13	1.39838e-09
ALB	PRY	9.75438e-15	8.17067e-11
ALB	QAT	4.15199e-14	3.47788e-10
ALB	ROU	4.18033e-15	3.50161e-11
ALB	RUS	1.33462e-15	1.11793e-11
ALB	SAU	3.8844e-14	3.25373e-10
ALB	SDN	1.98207e-12	1.66027e-08
ALB	SEN	5.65241e-14	4.73469e-10
ALB	SGP	1.53775e-13	1.28808e-09
ALB	SLB	3.13688e-13	2.62758e-09
ALB	SLE	6.41163e-13	5.37065e-09
ALB	SLV	4.94059e-12	4.13844e-08
ALB	SMR	1.87167e-15	1.56778e-11
ALB	SRB	1.32478e-15	1.10969e-11
ALB	STP	8.26424e-12	6.92246e-08
ALB	SUR	1.10074e-12	9.22025e-09
ALB	SVK	2.73747e-14	2.29302e-10
ALB	SVN	1.73671e-14	1.45474e-10
ALB	SWE	5.11458e-14	4.28419e-10
ALB	SWZ	3.32128e-13	2.78204e-09
ALB	SYC	8.06801e-13	6.7581e-09
ALB	SYR	1.77106e-13	1.48351e-09
ALB	TCA	4.77555e-12	4.0002e-08
ALB	TGO	2.83034e-13	2.37081e-09
ALB	THA	1.07362e-14	8.9931e-11
ALB	TJK	2.79619e-12	2.3422e-08
ALB	TKM	5.42516e-15	4.54433e-11
ALB	TTO	3.24305e-13	2.71651e-09
ALB	TUN	2.48914e-15	2.08501e-11
ALB	TUR	7.61957e-16	6.38247e-12
ALB	TZA	2.5418e-12	2.12911e-08
ALB	UGA	8.43513e-13	7.06561e-09
ALB	UKR	1.9103e-15	1.60015e-11
ALB	URY	6.17881e-15	5.17563e-11
ALB	USA	8.58473e-15	7.19092e-11
ALB	UZB	8.07142e-13	6.76096e-09
ALB	VCT	1.93823e-12	1.62354e-08
ALB	VEN	2.26473e-14	1.89703e-10
ALB	VGB	7.90821e-12	6.62425e-08
ALB	VNM	1.65686e-14	1.38785e-10
ALB	YEM	2.28748e-12	1.91609e-08
ALB	ZAF	6.34721e-14	5.31668e-10
ALB	ZMB	3.43013e-13	2.87322e-09
ALB	ZWE	2.58532e-11	2.16557e-07
ARE	ABW	2.07309e-17	2.78191e-13
ARE	AFG	3.64285e-18	4.8884e-14
ARE	AGO	9.63986e-19	1.29359e-14
ARE	AIA	1.81626e-15	2.43727e-11
ARE	ALB	9.09565e-18	1.22056e-13
ARE	AND	2.69993e-18	3.62308e-14
ARE	ARG	4.02644e-20	5.40315e-16
ARE	ARM	3.2983e-18	4.42605e-14
ARE	ASM	7.37226e-17	9.89296e-13
ARE	ATG	9.06923e-17	1.21702e-12
ARE	AUS	8.30946e-20	1.11506e-15
ARE	AUT	1.0346e-18	1.38835e-14
ARE	AZE	2.4313e-18	3.26261e-14
ARE	BDI	6.0467e-18	8.11417e-14
ARE	BEL	3.91265e-19	5.25045e-15
ARE	BEN	2.82926e-18	3.79663e-14
ARE	BFA	2.04782e-18	2.74801e-14
ARE	BGD	3.16589e-19	4.24836e-15
ARE	BGR	4.81751e-19	6.4647e-15
ARE	BHR	6.20803e-21	8.33067e-17
ARE	BHS	1.21726e-17	1.63346e-13
ARE	BIH	3.25331e-18	4.36567e-14
ARE	BLR	1.23939e-18	1.66316e-14
ARE	BLZ	1.14313e-17	1.53398e-13
ARE	BMU	2.83793e-17	3.80827e-13
ARE	BOL	2.56844e-17	3.44663e-13
ARE	BRA	1.0622e-20	1.42539e-16
ARE	BRB	5.47948e-18	7.35301e-14
ARE	BRN	1.52487e-17	2.04625e-13
ARE	BTN	1.24906e-14	1.67614e-10
ARE	BWA	1.88534e-17	2.52997e-13
ARE	CAF	2.30924e-17	3.09881e-13
ARE	CAN	8.41534e-20	1.12927e-15
ARE	CHE	3.21988e-19	4.32081e-15
ARE	CHL	4.16463e-19	5.5886e-15
ARE	CHN	1.66638e-20	2.23614e-16
ARE	CIV	1.76424e-19	2.36746e-15
ARE	CMR	1.32704e-18	1.78078e-14
ARE	COD	8.75938e-19	1.17544e-14
ARE	COG	1.13914e-19	1.52863e-15
ARE	COL	5.03738e-19	6.75974e-15
ARE	COM	9.97198e-19	1.33816e-14
ARE	CPV	4.17607e-17	5.60395e-13
ARE	CRI	3.10763e-18	4.17018e-14
ARE	CUB	3.67168e-17	4.92709e-13
ARE	CUW	5.91725e-18	7.94046e-14
ARE	CYP	1.54496e-18	2.07321e-14
ARE	CZE	1.42445e-18	1.91149e-14
ARE	DEU	4.01619e-20	5.38939e-16
ARE	DJI	2.60957e-19	3.50182e-15
ARE	DMA	2.07233e-16	2.7809e-12
ARE	DNK	4.71412e-19	6.32595e-15
ARE	DOM	1.91905e-17	2.5752e-13
ARE	DZA	3.24837e-19	4.35904e-15
ARE	ECU	5.99827e-19	8.04918e-15
ARE	EGY	7.74436e-20	1.03923e-15
ARE	ESP	8.0638e-20	1.0821e-15
ARE	EST	3.37563e-18	4.52982e-14
ARE	ETH	5.60402e-19	7.52013e-15
ARE	FIN	1.6133e-19	2.16491e-15
ARE	FJI	3.76107e-18	5.04704e-14
ARE	FRA	1.31387e-19	1.76311e-15
ARE	GAB	4.35618e-19	5.84564e-15
ARE	GBR	2.19572e-19	2.94648e-15
ARE	GEO	3.27317e-18	4.39233e-14
ARE	GHA	3.14553e-19	4.22104e-15
ARE	GIN	5.82196e-20	7.81259e-16
ARE	GMB	6.21247e-18	8.33662e-14
ARE	GNB	1.6161e-18	2.16868e-14
ARE	GNQ	3.7573e-19	5.04199e-15
ARE	GRC	1.93749e-19	2.59995e-15
ARE	GRD	1.4935e-15	2.00415e-11
ARE	GRL	1.27886e-15	1.71612e-11
ARE	GTM	2.70004e-18	3.62323e-14
ARE	GUY	2.20908e-18	2.9644e-14
ARE	HKG	2.30113e-19	3.08793e-15
ARE	HND	1.22183e-17	1.63959e-13
ARE	HRV	6.02254e-19	8.08175e-15
ARE	HTI	4.61363e-16	6.19111e-12
ARE	HUN	1.31227e-18	1.76096e-14
ARE	IDN	1.81972e-20	2.44192e-16
ARE	IND	5.80371e-21	7.78809e-17
ARE	IRL	3.1711e-18	4.25536e-14
ARE	IRN	7.40904e-21	9.94231e-17
ARE	IRQ	4.34021e-20	5.8242e-16
ARE	ISL	3.99625e-18	5.36264e-14
ARE	ISR	4.42544e-17	5.93858e-13
ARE	ITA	3.52925e-20	4.73596e-16
ARE	JAM	4.90437e-19	6.58127e-15
ARE	JOR	7.62492e-20	1.0232e-15
ARE	JPN	1.74344e-20	2.33955e-16
ARE	KAZ	9.38217e-20	1.25901e-15
ARE	KEN	1.46876e-19	1.97096e-15
ARE	KGZ	5.67365e-18	7.61356e-14
ARE	KHM	3.86721e-18	5.18948e-14
ARE	KIR	2.80163e-17	3.75955e-13
ARE	KNA	3.25577e-15	4.36897e-11
ARE	KOR	4.45203e-20	5.97426e-16
ARE	KWT	6.38921e-21	8.57379e-17
ARE	LAO	3.95798e-18	5.31128e-14
ARE	LBN	3.27547e-19	4.39541e-15
ARE	LBR	1.12134e-17	1.50475e-13
ARE	LBY	1.73787e-19	2.33207e-15
ARE	LCA	3.23316e-17	4.33864e-13
ARE	LKA	2.12199e-19	2.84754e-15
ARE	LSO	4.54351e-17	6.09702e-13
ARE	LTU	1.2686e-18	1.70235e-14
ARE	LUX	6.21046e-22	8.33392e-18
ARE	LVA	2.0782e-18	2.78878e-14
ARE	MAC	2.15237e-16	2.88831e-12
ARE	MAR	1.08332e-18	1.45373e-14
ARE	MDA	7.46963e-21	1.00236e-16
ARE	MDG	1.92755e-18	2.58662e-14
ARE	MDV	2.20277e-19	2.95594e-15
ARE	MEX	4.44336e-19	5.96262e-15
ARE	MHL	3.37528e-19	4.52935e-15
ARE	MKD	1.77504e-18	2.38195e-14
ARE	MLI	7.79999e-18	1.04669e-13
ARE	MLT	2.55889e-20	3.43382e-16
ARE	MMR	2.91105e-19	3.90638e-15
ARE	MNE	1.83638e-16	2.46428e-12
ARE	MNG	2.48259e-17	3.33143e-13
ARE	MOZ	4.57634e-20	6.14107e-16
ARE	MRT	1.32927e-18	1.78377e-14
ARE	MUS	1.20685e-18	1.6195e-14
ARE	MWI	1.24256e-18	1.66741e-14
ARE	MYS	1.00205e-20	1.34466e-16
ARE	NAM	5.31815e-19	7.13652e-15
ARE	NCL	4.19002e-16	5.62266e-12
ARE	NER	6.06225e-18	8.13504e-14
ARE	NGA	1.69491e-19	2.27443e-15
ARE	NIC	1.69145e-17	2.26978e-13
ARE	NLD	7.50576e-20	1.00721e-15
ARE	NOR	5.69303e-19	7.63958e-15
ARE	NPL	3.60486e-17	4.83742e-13
ARE	NZL	1.10174e-19	1.47845e-15
ARE	OMN	3.17376e-21	4.25893e-17
ARE	PAK	2.96225e-20	3.97509e-16
ARE	PAN	1.35904e-19	1.82371e-15
ARE	PER	3.89816e-18	5.23101e-14
ARE	PHL	4.06541e-20	5.45545e-16
ARE	PNG	7.34438e-17	9.85555e-13
ARE	POL	6.91493e-19	9.27927e-15
ARE	PRK	1.84132e-16	2.4709e-12
ARE	PRT	2.13714e-18	2.86787e-14
ARE	PRY	3.44759e-20	4.62638e-16
ARE	PSE	2.31246e-21	3.10313e-17
ARE	PYF	3.74662e-15	5.02765e-11
ARE	QAT	3.34024e-21	4.48233e-17
ARE	ROU	2.09199e-19	2.80727e-15
ARE	RUS	9.85187e-20	1.32204e-15
ARE	RWA	1.39306e-18	1.86937e-14
ARE	SAU	5.227e-21	7.01421e-17
ARE	SDN	5.73329e-20	7.6936e-16
ARE	SEN	2.64694e-19	3.55198e-15
ARE	SGP	5.37942e-20	7.21874e-16
ARE	SHN	1.86727e-16	2.50573e-12
ARE	SLB	1.01333e-16	1.35981e-12
ARE	SLE	1.59051e-17	2.13434e-13
ARE	SLV	2.74347e-16	3.68151e-12
ARE	SMR	7.68848e-20	1.03173e-15
ARE	SOM	2.20332e-19	2.95667e-15
ARE	SPM	6.85616e-16	9.2004e-12
ARE	SRB	3.78951e-18	5.08521e-14
ARE	SSD	2.00997e-21	2.69722e-17
ARE	SUR	1.26903e-17	1.70293e-13
ARE	SVK	4.59065e-18	6.16027e-14
ARE	SVN	2.98143e-18	4.00084e-14
ARE	SWE	1.60251e-19	2.15044e-15
ARE	SWZ	2.75117e-18	3.69184e-14
ARE	SYC	6.3172e-20	8.47716e-16
ARE	SYR	2.91721e-19	3.91466e-15
ARE	TCD	1.03994e-16	1.39551e-12
ARE	TGO	3.6632e-18	4.91572e-14
ARE	THA	1.11327e-20	1.49392e-16
ARE	TJK	6.63313e-18	8.90111e-14
ARE	TKM	2.14156e-18	2.87379e-14
ARE	TON	5.35892e-16	7.19123e-12
ARE	TTO	3.7237e-19	4.9969e-15
ARE	TUN	8.99665e-19	1.20728e-14
ARE	TUR	2.23164e-20	2.99468e-16
ARE	TZA	1.78795e-19	2.39928e-15
ARE	UGA	7.57456e-19	1.01644e-14
ARE	UKR	6.74219e-20	9.04746e-16
ARE	URY	1.62997e-19	2.18729e-15
ARE	USA	5.71889e-20	7.67428e-16
ARE	UZB	2.96466e-18	3.97833e-14
ARE	VCT	1.60686e-17	2.15627e-13
ARE	VEN	4.44024e-18	5.95843e-14
ARE	VGB	3.36479e-15	4.51526e-11
ARE	VNM	1.06117e-19	1.42401e-15
ARE	VUT	1.32583e-17	1.77916e-13
ARE	WSM	4.83251e-17	6.48483e-13
ARE	YEM	1.42405e-19	1.91096e-15
ARE	ZAF	2.74963e-20	3.68977e-16
ARE	ZMB	1.37208e-19	1.84122e-15
ARE	ZWE	3.00118e-18	4.02733e-14
ARG	ABW	2.27822e-14	1.34255e-12
ARG	AFG	6.22315e-11	3.66727e-09
ARG	AGO	1.68197e-14	9.91175e-13
ARG	AIA	1.46945e-10	8.65939e-09
ARG	ALB	4.36621e-11	2.57299e-09
ARG	AND	3.89793e-14	2.29703e-12
ARG	ARE	6.42027e-15	3.78344e-13
ARG	ARM	2.08887e-10	1.23096e-08
ARG	ATG	3.9277e-10	2.31458e-08
ARG	AUS	8.88077e-15	5.2334e-13
ARG	AUT	1.1243e-13	6.62544e-12
ARG	AZE	1.7888e-13	1.05413e-11
ARG	BEL	2.11089e-14	1.24394e-12
ARG	BEN	3.01786e-13	1.77841e-11
ARG	BFA	1.85668e-11	1.09413e-09
ARG	BGD	2.22645e-13	1.31203e-11
ARG	BGR	4.69675e-14	2.76778e-12
ARG	BHR	2.03192e-14	1.1974e-12
ARG	BHS	8.32044e-14	4.9032e-12
ARG	BIH	6.84854e-12	4.03581e-10
ARG	BLR	1.72811e-14	1.01837e-12
ARG	BLZ	2.28579e-10	1.347e-08
ARG	BOL	7.10175e-16	4.18503e-14
ARG	BRA	2.08818e-16	1.23056e-14
ARG	BRB	6.83863e-12	4.02998e-10
ARG	BRN	2.01131e-11	1.18526e-09
ARG	CAF	8.74502e-12	5.1534e-10
ARG	CAN	1.26344e-14	7.4454e-13
ARG	CHE	6.90604e-14	4.0697e-12
ARG	CHL	6.44652e-15	3.79891e-13
ARG	CHN	2.75357e-15	1.62267e-13
ARG	CIV	5.70403e-15	3.36136e-13
ARG	CMR	1.54112e-13	9.08174e-12
ARG	COD	3.62046e-11	2.13352e-09
ARG	COG	1.14192e-14	6.7293e-13
ARG	COL	4.27402e-15	2.51866e-13
ARG	COM	1.11259e-10	6.55645e-09
ARG	CPV	9.21799e-11	5.43212e-09
ARG	CRI	2.95104e-13	1.73903e-11
ARG	CUB	7.18153e-13	4.23204e-11
ARG	CUW	2.7803e-15	1.63842e-13
ARG	CYP	6.89432e-13	4.06279e-11
ARG	CZE	3.09666e-13	1.82485e-11
ARG	DEU	3.7751e-15	2.22465e-13
ARG	DJI	2.52669e-11	1.48896e-09
ARG	DMA	1.84814e-10	1.0891e-08
ARG	DNK	5.99053e-14	3.53019e-12
ARG	DOM	1.99213e-13	1.17395e-11
ARG	DZA	1.13297e-14	6.67651e-13
ARG	ECU	4.6352e-15	2.7315e-13
ARG	EGY	1.69925e-14	1.00136e-12
ARG	ESP	6.31182e-15	3.71953e-13
ARG	EST	2.06553e-13	1.2172e-11
ARG	ETH	1.51559e-11	8.9313e-10
ARG	FIN	7.30535e-15	4.30501e-13
ARG	FJI	3.941e-11	2.32241e-09
ARG	FRA	1.8037e-14	1.06291e-12
ARG	GAB	1.4417e-14	8.49588e-13
ARG	GBR	2.8584e-14	1.68444e-12
ARG	GEO	2.0421e-13	1.2034e-11
ARG	GHA	1.69125e-14	9.96647e-13
ARG	GIB	1.29118e-13	7.60884e-12
ARG	GIN	1.86498e-13	1.09903e-11
ARG	GMB	3.51359e-11	2.07054e-09
ARG	GNQ	1.06305e-14	6.26452e-13
ARG	GRC	3.28651e-14	1.93673e-12
ARG	GRD	5.92679e-12	3.49263e-10
ARG	GTM	3.17396e-13	1.8704e-11
ARG	GUY	1.17944e-12	6.95039e-11
ARG	HKG	5.58669e-14	3.29221e-12
ARG	HND	1.31132e-12	7.72754e-11
ARG	HRV	7.21899e-13	4.25412e-11
ARG	HTI	2.07432e-10	1.22239e-08
ARG	HUN	2.32408e-13	1.36957e-11
ARG	IDN	7.39568e-15	4.35824e-13
ARG	IND	1.29752e-14	7.64623e-13
ARG	IRL	4.69909e-13	2.76915e-11
ARG	IRN	3.57845e-14	2.10876e-12
ARG	IRQ	2.44115e-13	1.43856e-11
ARG	ISL	8.52116e-12	5.02148e-10
ARG	ISR	2.11069e-14	1.24382e-12
ARG	ITA	4.41257e-15	2.60031e-13
ARG	JAM	2.06116e-13	1.21463e-11
ARG	JOR	1.22479e-13	7.2176e-12
ARG	JPN	1.02713e-14	6.05285e-13
ARG	KAZ	7.13212e-14	4.20293e-12
ARG	KEN	2.69647e-12	1.58902e-10
ARG	KGZ	7.68647e-11	4.5296e-09
ARG	KHM	5.14274e-13	3.03059e-11
ARG	KNA	9.90702e-11	5.83816e-09
ARG	KOR	1.00888e-14	5.94528e-13
ARG	KWT	6.13978e-15	3.61815e-13
ARG	LAO	3.67114e-11	2.16339e-09
ARG	LBN	5.76788e-13	3.39899e-11
ARG	LBR	6.82658e-14	4.02287e-12
ARG	LBY	6.5472e-15	3.85824e-13
ARG	LCA	2.16535e-11	1.27603e-09
ARG	LKA	2.55876e-13	1.50787e-11
ARG	LSO	3.52485e-11	2.07718e-09
ARG	LTU	6.15844e-14	3.62914e-12
ARG	LUX	9.60344e-17	5.65926e-15
ARG	LVA	2.82943e-14	1.66737e-12
ARG	MAC	1.24163e-11	7.31688e-10
ARG	MAR	5.90701e-15	3.48097e-13
ARG	MDA	2.22763e-14	1.31273e-12
ARG	MDG	4.55671e-12	2.68525e-10
ARG	MEX	6.29374e-15	3.70887e-13
ARG	MHL	1.00124e-11	5.90025e-10
ARG	MKD	3.62563e-12	2.13656e-10
ARG	MLI	2.3988e-11	1.4136e-09
ARG	MLT	2.16767e-14	1.2774e-12
ARG	MMR	1.03588e-12	6.10437e-11
ARG	MNE	9.27212e-10	5.46402e-08
ARG	MNG	1.21166e-11	7.14023e-10
ARG	MOZ	3.97087e-13	2.34002e-11
ARG	MRT	8.13652e-11	4.79481e-09
ARG	MUS	2.36969e-12	1.39645e-10
ARG	MWI	5.6985e-13	3.3581e-11
ARG	MYS	6.27468e-15	3.69764e-13
ARG	NAM	3.1459e-13	1.85386e-11
ARG	NER	4.04857e-12	2.38581e-10
ARG	NGA	1.23709e-15	7.29009e-14
ARG	NIC	7.99616e-12	4.7121e-10
ARG	NLD	5.86279e-15	3.45492e-13
ARG	NOR	5.36117e-14	3.15932e-12
ARG	NPL	4.44601e-11	2.62001e-09
ARG	NZL	1.33329e-13	7.85701e-12
ARG	OMN	1.69159e-14	9.96847e-13
ARG	PAK	9.7012e-14	5.71687e-12
ARG	PAN	1.97797e-14	1.16561e-12
ARG	PER	7.51413e-15	4.42804e-13
ARG	PHL	4.25886e-14	2.50973e-12
ARG	PNG	1.34425e-10	7.92158e-09
ARG	POL	3.38804e-14	1.99656e-12
ARG	PRK	8.9472e-10	5.27255e-08
ARG	PRT	9.89398e-14	5.83048e-12
ARG	PRY	1.79169e-16	1.05584e-14
ARG	PSE	9.04518e-14	5.33028e-12
ARG	QAT	1.18979e-15	7.01136e-14
ARG	ROU	3.69718e-14	2.17873e-12
ARG	RUS	5.1059e-15	3.00889e-13
ARG	RWA	8.64726e-13	5.09579e-11
ARG	SAU	2.37403e-15	1.39901e-13
ARG	SDN	4.93155e-12	2.90614e-10
ARG	SEN	1.20073e-13	7.07584e-12
ARG	SGP	1.57162e-14	9.26148e-13
ARG	SLE	1.62774e-12	9.59219e-11
ARG	SLV	6.67319e-12	3.93248e-10
ARG	SMR	3.43661e-14	2.02518e-12
ARG	SOM	3.5402e-11	2.08622e-09
ARG	SRB	2.68004e-12	1.57934e-10
ARG	SUR	7.41299e-14	4.36844e-12
ARG	SVK	5.44665e-13	3.20969e-11
ARG	SVN	7.92875e-13	4.67238e-11
ARG	SWE	3.88629e-14	2.29017e-12
ARG	SWZ	8.12231e-12	4.78644e-10
ARG	SYC	9.33294e-11	5.49986e-09
ARG	SYR	1.3336e-12	7.85887e-11
ARG	TCD	2.92716e-11	1.72496e-09
ARG	TGO	1.57833e-13	9.301e-12
ARG	THA	6.49707e-15	3.82869e-13
ARG	TJK	1.85873e-12	1.09534e-10
ARG	TKM	1.39406e-11	8.21513e-10
ARG	TTO	2.00353e-15	1.18067e-13
ARG	TUN	2.71279e-14	1.59864e-12
ARG	TUR	2.51309e-14	1.48095e-12
ARG	TZA	2.74005e-13	1.6147e-11
ARG	UGA	3.71829e-11	2.19117e-09
ARG	UKR	2.32388e-14	1.36945e-12
ARG	URY	2.27637e-16	1.34145e-14
ARG	USA	1.83459e-15	1.08111e-13
ARG	UZB	4.49177e-12	2.64698e-10
ARG	VCT	3.72647e-10	2.19599e-08
ARG	VEN	5.09887e-15	3.00474e-13
ARG	VNM	2.89039e-14	1.70329e-12
ARG	YEM	6.60092e-13	3.88989e-11
ARG	ZAF	4.8781e-15	2.87464e-13
ARG	ZMB	8.55897e-12	5.04376e-10
ARG	ZWE	1.84279e-12	1.08595e-10
ARM	AFG	1.50231e-14	2.78044e-11
ARM	AGO	3.01846e-17	5.58649e-14
ARM	AIA	8.68439e-16	1.60728e-12
ARM	ALB	2.04822e-15	3.79079e-12
ARM	AND	3.82156e-18	7.07284e-15
ARM	ARE	3.50533e-19	6.48758e-16
ARM	ARG	7.482e-18	1.38475e-14
ARM	AUS	7.65119e-17	1.41606e-13
ARM	AUT	3.87122e-17	7.16474e-14
ARM	BEL	1.86299e-17	3.44798e-14
ARM	BGD	2.86722e-17	5.30658e-14
ARM	BGR	2.5492e-18	4.71799e-15
ARM	BHR	3.15641e-16	5.8418e-13
ARM	BHS	1.50395e-17	2.78347e-14
ARM	BIH	9.08288e-16	1.68104e-12
ARM	BLR	1.9954e-18	3.69303e-15
ARM	BLZ	3.19755e-15	5.91795e-12
ARM	BOL	3.86279e-16	7.14916e-13
ARM	BRA	6.83134e-19	1.26433e-15
ARM	BRB	3.04062e-16	5.6275e-13
ARM	CAN	1.37538e-17	2.54551e-14
ARM	CHE	1.21417e-18	2.24716e-15
ARM	CHL	1.1242e-16	2.08063e-13
ARM	CHN	1.74335e-18	3.22655e-15
ARM	CIV	1.54599e-17	2.86127e-14
ARM	CMR	2.61755e-16	4.84448e-13
ARM	COL	5.36783e-17	9.93463e-14
ARM	CRI	2.91042e-17	5.38653e-14
ARM	CUB	6.00617e-17	1.11161e-13
ARM	CYM	8.80335e-16	1.6293e-12
ARM	CYP	5.08127e-18	9.40427e-15
ARM	CZE	2.88965e-17	5.34808e-14
ARM	DEU	1.35625e-18	2.51011e-15
ARM	DMA	5.11416e-17	9.46514e-14
ARM	DNK	4.7117e-18	8.72028e-15
ARM	DOM	3.17937e-17	5.88429e-14
ARM	DZA	2.55976e-17	4.73754e-14
ARM	ECU	3.26793e-18	6.04821e-15
ARM	EGY	4.87866e-18	9.02929e-15
ARM	ESP	5.53177e-18	1.02381e-14
ARM	EST	1.27717e-16	2.36376e-13
ARM	ETH	1.76992e-16	3.27571e-13
ARM	FIN	3.68007e-18	6.81097e-15
ARM	FJI	6.57019e-17	1.21599e-13
ARM	FLK	6.04823e-17	1.11939e-13
ARM	FRA	6.35766e-18	1.17666e-14
ARM	GAB	6.19737e-16	1.14699e-12
ARM	GBR	2.89526e-18	5.35847e-15
ARM	GEO	2.24459e-19	4.15423e-16
ARM	GHA	2.50026e-17	4.62742e-14
ARM	GIB	4.64285e-19	8.59287e-16
ARM	GRC	3.79761e-18	7.02851e-15
ARM	GRL	4.75407e-16	8.79871e-13
ARM	GTM	8.14425e-16	1.50732e-12
ARM	HKG	3.09376e-18	5.72585e-15
ARM	HND	6.80165e-16	1.25883e-12
ARM	HRV	1.11939e-16	2.07175e-13
ARM	HUN	7.61134e-18	1.40869e-14
ARM	IDN	3.99577e-18	7.39527e-15
ARM	IND	4.63258e-18	8.57387e-15
ARM	IRL	4.75785e-17	8.8057e-14
ARM	IRN	1.10276e-19	2.04096e-16
ARM	IRQ	4.13312e-18	7.64948e-15
ARM	ISL	2.6018e-16	4.81534e-13
ARM	ISR	3.09318e-18	5.72478e-15
ARM	ITA	1.65527e-18	3.06352e-15
ARM	JOR	2.68443e-16	4.96827e-13
ARM	JPN	1.10757e-17	2.04987e-14
ARM	KAZ	2.25383e-19	4.17134e-16
ARM	KEN	1.56352e-16	2.89372e-13
ARM	KGZ	2.14041e-16	3.96142e-13
ARM	KHM	2.84141e-16	5.25881e-13
ARM	KNA	3.55829e-15	6.58558e-12
ARM	KOR	8.9708e-18	1.66029e-14
ARM	KWT	2.42921e-17	4.49591e-14
ARM	LAO	4.67164e-16	8.64616e-13
ARM	LBN	1.6962e-17	3.13929e-14
ARM	LBR	1.86727e-17	3.45589e-14
ARM	LKA	6.26596e-17	1.15969e-13
ARM	LTU	4.56106e-17	8.44148e-14
ARM	LUX	1.26877e-19	2.34821e-16
ARM	LVA	4.15134e-17	7.68319e-14
ARM	MAR	2.46657e-16	4.56505e-13
ARM	MDA	9.02281e-21	1.66992e-17
ARM	MDG	1.40094e-15	2.59283e-12
ARM	MEX	1.10176e-16	2.0391e-13
ARM	MKD	4.31983e-16	7.99502e-13
ARM	MLI	2.94971e-15	5.45924e-12
ARM	MLT	7.76346e-18	1.43684e-14
ARM	MMR	7.5258e-16	1.39286e-12
ARM	MNE	5.79551e-16	1.07262e-12
ARM	MNG	4.48139e-16	8.29403e-13
ARM	MRT	1.55379e-16	2.87571e-13
ARM	MUS	4.76292e-16	8.81508e-13
ARM	MWI	2.00789e-17	3.71614e-14
ARM	MYS	5.65852e-18	1.04726e-14
ARM	NAM	3.76841e-15	6.97448e-12
ARM	NGA	5.66512e-17	1.04849e-13
ARM	NIC	1.54299e-15	2.85573e-12
ARM	NLD	4.6219e-18	8.55408e-15
ARM	NOR	1.08818e-16	2.01398e-13
ARM	NPL	5.53e-15	1.02348e-11
ARM	NZL	7.49323e-18	1.38683e-14
ARM	OMN	4.51949e-17	8.36455e-14
ARM	PAK	7.71075e-18	1.42709e-14
ARM	PAN	1.38337e-19	2.5603e-16
ARM	PER	3.76053e-16	6.95988e-13
ARM	PHL	4.46499e-17	8.26368e-14
ARM	PNG	7.49407e-16	1.38698e-12
ARM	POL	1.20261e-17	2.22576e-14
ARM	PRK	1.845e-15	3.41469e-12
ARM	PRT	8.53665e-17	1.57994e-13
ARM	PRY	2.63246e-17	4.87209e-14
ARM	PSE	1.98234e-17	3.66887e-14
ARM	QAT	2.72951e-17	5.05171e-14
ARM	ROU	6.64504e-18	1.22985e-14
ARM	RUS	6.50747e-20	1.20439e-16
ARM	RWA	5.57661e-16	1.0321e-12
ARM	SAU	9.89545e-18	1.83142e-14
ARM	SDN	1.65909e-15	3.0706e-12
ARM	SEN	1.8845e-15	3.48778e-12
ARM	SGP	2.96497e-17	5.48748e-14
ARM	SLE	1.39113e-16	2.57467e-13
ARM	SLV	5.57015e-16	1.03091e-12
ARM	SMR	9.5245e-18	1.76277e-14
ARM	SOM	3.07477e-15	5.69071e-12
ARM	SRB	1.13676e-16	2.10389e-13
ARM	STP	5.63201e-15	1.04236e-11
ARM	SUR	3.84472e-15	7.1157e-12
ARM	SVK	1.06167e-16	1.96491e-13
ARM	SVN	8.30949e-17	1.5379e-13
ARM	SWE	1.50281e-17	2.78136e-14
ARM	SYC	5.20188e-16	9.62751e-13
ARM	SYR	2.47406e-17	4.57893e-14
ARM	TGO	7.98038e-17	1.47699e-13
ARM	THA	3.72628e-18	6.8965e-15
ARM	TJK	4.98646e-16	9.22881e-13
ARM	TKM	3.05389e-19	5.65207e-16
ARM	TTO	1.94452e-16	3.59887e-13
ARM	TUN	1.34992e-15	2.4984e-12
ARM	TUR	6.31745e-19	1.16922e-15
ARM	TZA	1.526e-16	2.82427e-13
ARM	UGA	1.04183e-16	1.92818e-13
ARM	UKR	4.13254e-19	7.64839e-16
ARM	URY	1.31217e-17	2.42854e-14
ARM	USA	1.64574e-18	3.04588e-15
ARM	UZB	2.65807e-17	4.91949e-14
ARM	VEN	5.4005e-15	9.9951e-12
ARM	VGB	2.38019e-18	4.4052e-15
ARM	VNM	3.72616e-18	6.89628e-15
ARM	YEM	2.96337e-16	5.48452e-13
ARM	ZAF	3.07339e-17	5.68815e-14
ARM	ZMB	6.62868e-16	1.22682e-12
ARM	ZWE	8.36391e-17	1.54797e-13
ASM	ARG		4.19598e-10
ASM	AUS		6.15543e-13
ASM	AUT		3.12018e-10
ASM	BEL		1.05095e-10
ASM	BGD		8.37836e-11
ASM	BRA		1.55613e-11
ASM	CAN		4.15653e-12
ASM	CHE		3.31906e-10
ASM	CHL		1.744e-11
ASM	COL		9.5621e-12
ASM	COM		7.00791e-11
ASM	CYP		2.02855e-10
ASM	DEU		2.57306e-11
ASM	DNK		1.209e-10
ASM	ECU		5.89818e-12
ASM	EGY		6.13798e-11
ASM	ESP		2.43239e-11
ASM	ETH		8.94885e-11
ASM	FJI		3.86073e-14
ASM	FRA		1.16451e-11
ASM	GBR		2.51276e-11
ASM	GHA		3.36911e-11
ASM	GIN		7.42155e-11
ASM	GRC		8.93791e-12
ASM	GUY		1.30748e-10
ASM	HKG		2.71172e-11
ASM	HUN		1.03013e-10
ASM	IDN		8.23925e-14
ASM	IND		2.59761e-12
ASM	IRN		9.5577e-10
ASM	ITA		2.38561e-11
ASM	JPN		1.38097e-12
ASM	KAZ		2.90582e-10
ASM	KEN		1.22683e-13
ASM	KHM		1.55128e-10
ASM	KIR		5.3506e-11
ASM	KOR		3.98556e-13
ASM	KWT		1.19573e-14
ASM	LAO		5.92681e-11
ASM	LBN		4.04762e-10
ASM	LKA		1.52105e-10
ASM	LUX		1.36913e-13
ASM	MMR		5.52169e-10
ASM	MUS		7.37794e-12
ASM	MWI		7.72853e-11
ASM	MYS		1.0664e-13
ASM	NAM		5.75282e-12
ASM	NCL		7.0754e-12
ASM	NER		1.91351e-10
ASM	NGA		1.79446e-13
ASM	NLD		4.38075e-11
ASM	NPL		3.07059e-10
ASM	NZL		1.25732e-13
ASM	PAK		5.62807e-11
ASM	PER		2.27683e-11
ASM	PHL		7.59714e-13
ASM	PNG		5.10253e-11
ASM	POL		1.01142e-10
ASM	PRT		5.7382e-12
ASM	PYF		1.89589e-11
ASM	ROU		1.40477e-10
ASM	RUS		3.60202e-11
ASM	RWA		1.52264e-10
ASM	SDN		1.09026e-11
ASM	SEN		7.9528e-11
ASM	SGP		6.58274e-14
ASM	SLB		2.56226e-11
ASM	SVK		2.02679e-09
ASM	SWE		2.30036e-10
ASM	SWZ		1.72631e-10
ASM	THA		3.13679e-13
ASM	TON		2.67306e-12
ASM	TUN		7.02955e-10
ASM	TUR		1.89973e-11
ASM	TZA		2.0108e-11
ASM	UKR		9.39843e-11
ASM	VEN		1.56045e-10
ASM	VNM		1.49927e-12
ASM	WSM		1.17423e-13
ASM	YEM		7.96717e-11
ASM	ZAF		9.0766e-12
ASM	ZWE		2.63222e-09
ATG	ABW	1.06332e-14	2.53816e-10
ATG	AFG	1.80555e-12	4.30988e-08
ATG	AGO	1.28341e-13	3.06353e-09
ATG	AIA	7.24799e-14	1.73011e-09
ATG	ALB	1.81272e-13	4.32701e-09
ATG	ARE	1.30276e-14	3.10972e-10
ATG	ARG	3.46041e-15	8.26007e-11
ATG	AUS	3.18033e-14	7.59152e-10
ATG	AUT	1.01048e-13	2.41203e-09
ATG	BEL	5.11035e-15	1.21985e-10
ATG	BEN	1.55691e-13	3.71639e-09
ATG	BGD	6.42422e-15	1.53348e-10
ATG	BGR	1.23448e-15	2.94674e-11
ATG	BHR	2.48606e-13	5.93429e-09
ATG	BHS	6.83286e-15	1.63102e-10
ATG	BLZ	2.44185e-15	5.82875e-11
ATG	BMU	2.14446e-13	5.11887e-09
ATG	BOL	3.04508e-12	7.26868e-08
ATG	BRA	8.69586e-16	2.07572e-11
ATG	BRB	2.84828e-16	6.7989e-12
ATG	BWA	2.74678e-13	6.55663e-09
ATG	CAN	3.85802e-15	9.20918e-11
ATG	CHE	4.17826e-14	9.9736e-10
ATG	CHL	1.4549e-14	3.47289e-10
ATG	CHN	1.18317e-16	2.82425e-12
ATG	CIV	6.08758e-16	1.45312e-11
ATG	CMR	3.21291e-14	7.6693e-10
ATG	COL	3.92919e-16	9.37906e-12
ATG	CRI	1.25534e-14	2.99652e-10
ATG	CUB	5.91898e-14	1.41287e-09
ATG	CUW	3.81125e-16	9.09754e-12
ATG	CYM	2.60632e-13	6.22134e-09
ATG	CYP	1.92182e-14	4.58742e-10
ATG	CZE	7.50655e-13	1.79183e-08
ATG	DEU	2.64122e-16	6.30465e-12
ATG	DMA	2.95304e-16	7.04896e-12
ATG	DNK	4.47797e-15	1.0689e-10
ATG	DOM	2.27446e-16	5.42919e-12
ATG	DZA	1.00071e-13	2.38871e-09
ATG	ECU	4.9506e-15	1.18172e-10
ATG	EGY	1.49725e-13	3.57398e-09
ATG	ESP	1.26499e-15	3.01956e-11
ATG	EST	4.38797e-15	1.04742e-10
ATG	ETH	2.3792e-13	5.6792e-09
ATG	FIN	4.95814e-15	1.18352e-10
ATG	FJI	2.20669e-14	5.26743e-10
ATG	FRA	1.90243e-15	4.54115e-11
ATG	GAB	1.37566e-13	3.28373e-09
ATG	GBR	1.70319e-15	4.06555e-11
ATG	GEO	1.45522e-12	3.47364e-08
ATG	GHA	1.20711e-16	2.8814e-12
ATG	GIN	4.20562e-15	1.00389e-10
ATG	GRC	2.44234e-16	5.82992e-12
ATG	GRD	1.15275e-15	2.75163e-11
ATG	GTM	7.87806e-15	1.88051e-10
ATG	GUM	8.92872e-14	2.13131e-09
ATG	GUY	1.2626e-16	3.01385e-12
ATG	HKG	1.49907e-14	3.57831e-10
ATG	HND	1.63408e-15	3.9006e-11
ATG	HRV	7.14446e-15	1.7054e-10
ATG	HTI	2.66868e-12	6.37021e-08
ATG	HUN	3.35017e-14	7.99694e-10
ATG	IDN	1.53649e-15	3.66763e-11
ATG	IND	1.16747e-14	2.78679e-10
ATG	IRL	3.91559e-14	9.3466e-10
ATG	IRN	1.35979e-12	3.24585e-08
ATG	ISL	1.52719e-15	3.64545e-11
ATG	ISR	1.31589e-13	3.14106e-09
ATG	ITA	7.52583e-16	1.79643e-11
ATG	JAM	7.67557e-16	1.83218e-11
ATG	JPN	9.71249e-16	2.31839e-11
ATG	KEN	3.54128e-14	8.45312e-10
ATG	KHM	6.11901e-13	1.46062e-08
ATG	KNA	3.92524e-15	9.36965e-11
ATG	KOR	1.62808e-15	3.88625e-11
ATG	LBN	2.189e-13	5.22519e-09
ATG	LBR	7.58008e-14	1.80938e-09
ATG	LCA	1.56577e-15	3.73753e-11
ATG	LKA	8.98717e-14	2.14526e-09
ATG	LSO	5.00533e-13	1.19478e-08
ATG	LTU	3.41426e-15	8.14991e-11
ATG	LUX	1.73776e-17	4.14807e-13
ATG	LVA	7.54268e-15	1.80046e-10
ATG	MAR	1.08567e-15	2.59152e-11
ATG	MDA	2.68055e-17	6.39853e-13
ATG	MDG	6.40869e-14	1.52977e-09
ATG	MEX	8.62083e-16	2.05781e-11
ATG	MLI	7.87702e-14	1.88026e-09
ATG	MLT	1.04713e-15	2.49953e-11
ATG	MMR	1.92913e-13	4.60487e-09
ATG	MOZ	1.23629e-14	2.95105e-10
ATG	MRT	2.24183e-14	5.3513e-10
ATG	MSR	3.94725e-15	9.42218e-11
ATG	MUS	2.95736e-13	7.05929e-09
ATG	MYS	1.69286e-16	4.0409e-12
ATG	NAM	5.18439e-16	1.23753e-11
ATG	NER	6.28071e-14	1.49922e-09
ATG	NGA	1.15095e-17	2.74735e-13
ATG	NIC	1.88315e-13	4.49512e-09
ATG	NLD	1.47783e-15	3.52762e-11
ATG	NOR	3.22068e-15	7.68784e-11
ATG	NZL	1.62936e-14	3.88932e-10
ATG	PAK	4.20108e-13	1.00281e-08
ATG	PAN	9.40924e-16	2.24601e-11
ATG	PER	8.38229e-15	2.00087e-10
ATG	PHL	6.28772e-15	1.50089e-10
ATG	PNG	1.02049e-16	2.43594e-12
ATG	POL	3.32291e-16	7.93186e-12
ATG	PRK	3.77085e-14	9.00111e-10
ATG	PRT	4.66514e-15	1.11358e-10
ATG	QAT	7.2919e-16	1.74059e-11
ATG	ROU	5.49655e-15	1.31204e-10
ATG	RUS	1.20583e-16	2.87835e-12
ATG	SAU	2.51354e-13	5.99987e-09
ATG	SEN	1.8921e-14	4.51649e-10
ATG	SGP	2.11532e-16	5.04931e-12
ATG	SLV	1.46597e-14	3.49931e-10
ATG	SOM	5.86018e-13	1.39884e-08
ATG	SRB	3.59387e-12	8.57865e-08
ATG	SUR	3.41904e-15	8.16133e-11
ATG	SVK	1.95634e-12	4.66982e-08
ATG	SVN	3.61637e-13	8.63235e-09
ATG	SWE	3.94108e-15	9.40745e-11
ATG	SWZ	1.82852e-13	4.36471e-09
ATG	SXM	2.08188e-17	4.96949e-13
ATG	SYR	4.76278e-14	1.13689e-09
ATG	TCA	4.87286e-13	1.16316e-08
ATG	TGO	2.07277e-14	4.94774e-10
ATG	THA	1.90608e-15	4.54985e-11
ATG	TLS	1.82098e-15	4.34672e-11
ATG	TTO	4.46546e-17	1.06592e-12
ATG	TUN	7.03515e-14	1.67931e-09
ATG	TUR	7.23626e-16	1.72731e-11
ATG	TZA	1.52376e-14	3.63725e-10
ATG	UGA	1.41626e-12	3.38064e-08
ATG	UKR	8.45801e-15	2.01895e-10
ATG	URY	8.59582e-15	2.05184e-10
ATG	USA	1.46165e-16	3.489e-12
ATG	VCT	3.41774e-16	8.15822e-12
ATG	VEN	4.1297e-16	9.85769e-12
ATG	VGB	5.63617e-14	1.34537e-09
ATG	VNM	1.34776e-14	3.21714e-10
ATG	ZAF	7.25641e-16	1.73212e-11
ATG	ZMB	3.94759e-14	9.42299e-10
ATG	ZWE	1.15943e-12	2.76759e-08
AUS	AFG	7.58445e-11	2.30584e-09
AUS	AGO	1.48656e-12	4.51946e-11
AUS	AIA	5.92605e-10	1.80165e-08
AUS	ALB	6.20808e-11	1.88739e-09
AUS	AND	2.94806e-11	8.96275e-10
AUS	ARE	6.7565e-15	2.05412e-13
AUS	ARG	1.77911e-13	5.4089e-12
AUS	ARM	3.92985e-10	1.19476e-08
AUS	ASM	3.79072e-13	1.15246e-11
AUS	ATG	2.68456e-10	8.16165e-09
AUS	AUT	1.62041e-12	4.92641e-11
AUS	AZE	1.46839e-12	4.46422e-11
AUS	BDI	2.07165e-10	6.29827e-09
AUS	BEL	9.29123e-13	2.82474e-11
AUS	BEN	5.66183e-11	1.72132e-09
AUS	BFA	5.26782e-11	1.60153e-09
AUS	BGD	4.08101e-13	1.24072e-11
AUS	BGR	8.5024e-12	2.58492e-10
AUS	BHR	8.69486e-14	2.64343e-12
AUS	BHS	7.42671e-12	2.25788e-10
AUS	BIH	8.6032e-11	2.61556e-09
AUS	BLR	1.92231e-12	5.84425e-11
AUS	BLZ	6.50117e-11	1.9765e-09
AUS	BMU	8.33122e-11	2.53287e-09
AUS	BOL	2.77904e-12	8.4489e-11
AUS	BRA	6.93519e-14	2.10845e-12
AUS	BRB	2.70718e-10	8.23042e-09
AUS	BRN	2.00134e-14	6.0845e-13
AUS	BTN	4.88586e-09	1.48541e-07
AUS	BWA	2.63711e-10	8.01741e-09
AUS	CAF	1.45634e-09	4.42761e-08
AUS	CAN	9.58006e-14	2.91255e-12
AUS	CHE	1.00417e-12	3.0529e-11
AUS	CHL	8.98782e-13	2.7325e-11
AUS	CHN	3.63131e-14	1.104e-12
AUS	CIV	2.13902e-12	6.5031e-11
AUS	CMR	3.62825e-11	1.10307e-09
AUS	COD	1.18126e-11	3.59129e-10
AUS	COG	5.66283e-14	1.72162e-12
AUS	COK	1.62164e-10	4.93015e-09
AUS	COL	2.48058e-12	7.54151e-11
AUS	COM	2.49938e-09	7.59866e-08
AUS	CPV	6.05185e-10	1.83989e-08
AUS	CRI	1.07551e-11	3.26979e-10
AUS	CUB	3.64893e-11	1.10935e-09
AUS	CUW	3.27146e-13	9.94595e-12
AUS	CYM	6.54728e-12	1.99052e-10
AUS	CYP	1.85191e-11	5.63021e-10
AUS	CZE	2.84997e-12	8.66452e-11
AUS	DEU	8.28347e-14	2.51836e-12
AUS	DJI	1.1068e-10	3.36493e-09
AUS	DMA	2.93859e-10	8.93395e-09
AUS	DNK	6.61542e-13	2.01123e-11
AUS	DOM	9.58254e-12	2.9133e-10
AUS	DZA	2.29093e-13	6.96492e-12
AUS	ECU	4.86444e-12	1.4789e-10
AUS	EGY	1.90923e-12	5.80447e-11
AUS	ESP	5.33115e-13	1.62079e-11
AUS	EST	4.26399e-12	1.29635e-10
AUS	ETH	1.27288e-11	3.86982e-10
AUS	FIN	1.21679e-13	3.69931e-12
AUS	FJI	2.44239e-13	7.42539e-12
AUS	FLK	3.96986e-11	1.20693e-09
AUS	FRA	6.16694e-13	1.87488e-11
AUS	FSM	6.17071e-10	1.87603e-08
AUS	GAB	3.14231e-14	9.55333e-13
AUS	GBR	3.7939e-13	1.15343e-11
AUS	GEO	9.58872e-11	2.91518e-09
AUS	GHA	1.26278e-12	3.83912e-11
AUS	GIB	6.93152e-13	2.10733e-11
AUS	GIN	5.33444e-12	1.62179e-10
AUS	GMB	7.2574e-10	2.20641e-08
AUS	GNQ	7.15859e-13	2.17637e-11
AUS	GRC	1.30785e-12	3.97615e-11
AUS	GRD	1.69704e-09	5.15936e-08
AUS	GRL	1.08392e-09	3.29535e-08
AUS	GTM	1.5121e-11	4.59713e-10
AUS	GUM	4.0084e-12	1.21864e-10
AUS	GUY	3.72812e-12	1.13343e-10
AUS	HKG	4.3703e-13	1.32867e-11
AUS	HND	6.26124e-12	1.90356e-10
AUS	HRV	1.13531e-11	3.45161e-10
AUS	HTI	1.11274e-10	3.38298e-09
AUS	HUN	3.2066e-12	9.74876e-11
AUS	IDN	9.70812e-15	2.95148e-13
AUS	IND	1.16269e-13	3.53483e-12
AUS	IOT	2.45357e-10	7.45939e-09
AUS	IRL	3.08999e-12	9.39425e-11
AUS	IRN	6.65701e-13	2.02388e-11
AUS	IRQ	1.8862e-13	5.73445e-12
AUS	ISL	1.18757e-11	3.61047e-10
AUS	ISR	1.88479e-13	5.73017e-12
AUS	ITA	1.13986e-13	3.46541e-12
AUS	JAM	1.22857e-11	3.73512e-10
AUS	JOR	3.8414e-13	1.16787e-11
AUS	JPN	1.76473e-14	5.36516e-13
AUS	KAZ	6.11417e-12	1.85884e-10
AUS	KEN	6.20023e-12	1.88501e-10
AUS	KGZ	6.17532e-10	1.87743e-08
AUS	KHM	3.59791e-12	1.09384e-10
AUS	KIR	1.45954e-12	4.43734e-11
AUS	KNA	3.04971e-09	9.27178e-08
AUS	KOR	4.48655e-14	1.36401e-12
AUS	KWT	5.02924e-14	1.529e-12
AUS	LAO	1.74795e-12	5.31414e-11
AUS	LBN	8.4792e-12	2.57786e-10
AUS	LBR	1.34945e-10	4.10263e-09
AUS	LBY	1.65661e-13	5.03646e-12
AUS	LCA	1.56946e-09	4.77152e-08
AUS	LKA	1.05174e-12	3.19752e-11
AUS	LSO	1.64415e-10	4.99858e-09
AUS	LTU	5.27316e-12	1.60316e-10
AUS	LUX	1.76024e-15	5.3515e-14
AUS	LVA	1.0336e-11	3.14237e-10
AUS	MAC	6.37811e-11	1.93909e-09
AUS	MAR	1.76708e-13	5.37231e-12
AUS	MDA	1.58362e-13	4.81455e-12
AUS	MDG	1.92426e-11	5.85017e-10
AUS	MDV	9.98299e-11	3.03505e-09
AUS	MEX	3.97461e-13	1.20837e-11
AUS	MHL	4.52595e-12	1.37599e-10
AUS	MKD	3.11439e-11	9.46843e-10
AUS	MLI	1.18572e-11	3.60486e-10
AUS	MLT	1.50937e-12	4.58881e-11
AUS	MMR	5.20151e-12	1.58137e-10
AUS	MNE	6.60729e-10	2.00876e-08
AUS	MNG	8.41333e-11	2.55784e-09
AUS	MNP	6.37674e-10	1.93867e-08
AUS	MOZ	1.51273e-12	4.59904e-11
AUS	MRT	2.30891e-13	7.0196e-12
AUS	MSR	2.16948e-09	6.5957e-08
AUS	MUS	2.98128e-12	9.06374e-11
AUS	MWI	9.95278e-12	3.02586e-10
AUS	MYS	6.62702e-15	2.01476e-13
AUS	NAM	3.5144e-12	1.06846e-10
AUS	NCL	2.53609e-14	7.71027e-13
AUS	NER	2.71168e-11	8.24412e-10
AUS	NFK	2.05096e-10	6.23536e-09
AUS	NGA	3.42933e-14	1.04259e-12
AUS	NIC	1.32144e-11	4.01746e-10
AUS	NIU	5.76727e-10	1.75338e-08
AUS	NLD	2.35299e-13	7.15362e-12
AUS	NOR	2.36533e-12	7.19112e-11
AUS	NPL	4.90521e-11	1.49129e-09
AUS	NRU	3.39341e-14	1.03167e-12
AUS	NZL	2.86357e-14	8.70588e-13
AUS	OMN	1.73193e-13	5.26543e-12
AUS	PAK	6.91641e-13	2.10274e-11
AUS	PAN	3.99441e-12	1.21439e-10
AUS	PCN	2.16167e-12	6.57194e-11
AUS	PER	5.06013e-13	1.53839e-11
AUS	PHL	2.36975e-14	7.20455e-13
AUS	PLW	4.47477e-09	1.36043e-07
AUS	PNG	1.39819e-14	4.25082e-13
AUS	POL	2.52762e-12	7.68452e-11
AUS	PRK	3.82624e-11	1.16326e-09
AUS	PRT	4.44322e-12	1.35084e-10
AUS	PRY	8.85076e-12	2.69082e-10
AUS	PSE	2.2286e-12	6.77544e-11
AUS	PYF	1.56434e-10	4.75595e-09
AUS	QAT	2.2361e-14	6.79822e-13
AUS	ROU	6.67725e-12	2.03003e-10
AUS	RUS	4.44362e-13	1.35096e-11
AUS	RWA	1.63968e-10	4.98499e-09
AUS	SAU	8.08709e-15	2.45865e-13
AUS	SDN	2.37707e-12	7.22681e-11
AUS	SEN	3.43417e-11	1.04406e-09
AUS	SGP	1.06639e-14	3.24206e-13
AUS	SHN	9.73234e-11	2.95884e-09
AUS	SLB	1.31811e-12	4.00734e-11
AUS	SLE	4.62832e-12	1.40711e-10
AUS	SLV	7.6498e-12	2.32571e-10
AUS	SOM	4.80133e-10	1.45971e-08
AUS	SRB	3.61393e-11	1.09871e-09
AUS	STP	9.3357e-10	2.83826e-08
AUS	SUR	6.07467e-11	1.84683e-09
AUS	SVK	1.27824e-11	3.88613e-10
AUS	SVN	9.29051e-12	2.82452e-10
AUS	SWE	6.85736e-13	2.08479e-11
AUS	SWZ	7.88917e-12	2.39848e-10
AUS	SYC	3.40268e-12	1.03449e-10
AUS	SYR	2.56149e-12	7.7875e-11
AUS	TCA	4.17684e-10	1.26985e-08
AUS	TCD	9.78649e-10	2.97531e-08
AUS	TGO	9.45953e-14	2.8759e-12
AUS	THA	2.31502e-14	7.03817e-13
AUS	TJK	4.11214e-09	1.25018e-07
AUS	TKM	8.38466e-10	2.54912e-08
AUS	TLS	1.17266e-14	3.56515e-13
AUS	TON	7.79233e-12	2.36904e-10
AUS	TTO	5.8889e-12	1.79035e-10
AUS	TUN	4.02689e-12	1.22426e-10
AUS	TUR	5.74666e-13	1.74711e-11
AUS	TUV	1.78873e-11	5.43812e-10
AUS	TZA	1.19915e-11	3.64568e-10
AUS	UGA	6.30599e-12	1.91716e-10
AUS	UKR	2.62264e-12	7.97341e-11
AUS	URY	2.16218e-12	6.57351e-11
AUS	USA	6.49633e-14	1.97503e-12
AUS	UZB	3.54859e-11	1.07885e-09
AUS	VCT	5.79597e-11	1.7621e-09
AUS	VEN	4.39121e-12	1.33502e-10
AUS	VGB	2.36316e-11	7.18453e-10
AUS	VNM	1.38622e-14	4.21442e-13
AUS	VUT	1.76492e-12	5.36574e-11
AUS	WSM	1.40485e-12	4.27106e-11
AUS	YEM	1.05533e-12	3.20842e-11
AUS	ZAF	2.15015e-13	6.53692e-12
AUS	ZMB	3.71702e-12	1.13005e-10
AUS	ZWE	2.35622e-12	7.16343e-11
AUT	ABW	1.55107e-13	4.9949e-10
AUT	AFG	3.36849e-13	1.08475e-09
AUT	AGO	7.96342e-15	2.56445e-11
AUT	AIA	1.51517e-11	4.87928e-08
AUT	ALB	1.15896e-13	3.73219e-10
AUT	AND	2.79535e-15	9.00184e-12
AUT	ARE	3.75216e-15	1.2083e-11
AUT	ARG	6.24899e-15	2.01236e-11
AUT	ARM	4.37832e-14	1.40995e-10
AUT	ASM	9.44214e-13	3.04065e-09
AUT	ATF	5.57511e-13	1.79535e-09
AUT	ATG	1.31036e-12	4.21974e-09
AUT	AUS	1.62869e-14	5.24485e-11
AUT	AZE	2.32868e-15	7.49903e-12
AUT	BDI	9.83113e-14	3.16591e-10
AUT	BEL	2.15853e-15	6.95109e-12
AUT	BEN	4.33776e-14	1.39688e-10
AUT	BFA	1.70926e-13	5.50432e-10
AUT	BGD	8.32869e-15	2.68208e-11
AUT	BGR	4.20384e-15	1.35376e-11
AUT	BHR	1.87694e-14	6.04428e-11
AUT	BHS	1.74655e-12	5.62441e-09
AUT	BIH	3.74136e-15	1.20483e-11
AUT	BLM	1.93999e-13	6.24734e-10
AUT	BLR	6.41579e-15	2.06607e-11
AUT	BLZ	1.09446e-12	3.52447e-09
AUT	BMU	5.09225e-12	1.63985e-08
AUT	BOL	1.29546e-13	4.17177e-10
AUT	BRA	2.83501e-16	9.12957e-13
AUT	BRB	4.66867e-13	1.50345e-09
AUT	BRN	1.93971e-12	6.24644e-09
AUT	BTN	3.57961e-11	1.15274e-07
AUT	BWA	8.90246e-13	2.86685e-09
AUT	CAF	2.3198e-14	7.47042e-11
AUT	CAN	1.10544e-14	3.55983e-11
AUT	CHE	3.8657e-16	1.24487e-12
AUT	CHL	2.54629e-14	8.19979e-11
AUT	CHN	3.30063e-15	1.0629e-11
AUT	CIV	5.08009e-15	1.63594e-11
AUT	CMR	1.64467e-15	5.29631e-12
AUT	COD	1.02651e-13	3.30567e-10
AUT	COG	4.44586e-14	1.4317e-10
AUT	COK	1.92429e-12	6.19678e-09
AUT	COL	8.56658e-15	2.75869e-11
AUT	COM	1.91786e-12	6.17606e-09
AUT	CPV	1.04855e-11	3.37665e-08
AUT	CRI	4.80243e-15	1.54652e-11
AUT	CUB	7.87955e-14	2.53744e-10
AUT	CUW	9.5776e-14	3.08426e-10
AUT	CYM	3.96426e-12	1.27661e-08
AUT	CYP	4.48579e-14	1.44456e-10
AUT	CZE	2.37827e-16	7.65872e-13
AUT	DEU	3.45305e-17	1.11198e-13
AUT	DJI	2.83632e-12	9.13378e-09
AUT	DMA	9.0611e-13	2.91794e-09
AUT	DNK	3.50423e-15	1.12846e-11
AUT	DOM	5.57942e-14	1.79674e-10
AUT	DZA	6.44773e-16	2.07636e-12
AUT	ECU	3.57327e-15	1.1507e-11
AUT	EGY	5.88254e-15	1.89435e-11
AUT	ESP	2.27795e-15	7.33567e-12
AUT	EST	3.42181e-14	1.10192e-10
AUT	ETH	1.02123e-13	3.28865e-10
AUT	FIN	9.67732e-16	3.11638e-12
AUT	FJI	6.02828e-13	1.94128e-09
AUT	FLK	3.06754e-14	9.87837e-11
AUT	FRA	1.14898e-15	3.70005e-12
AUT	FSM	1.87553e-12	6.03977e-09
AUT	GAB	2.5179e-14	8.10838e-11
AUT	GBR	4.95426e-15	1.59541e-11
AUT	GEO	1.97701e-13	6.36653e-10
AUT	GHA	7.09556e-15	2.28498e-11
AUT	GIB	1.33154e-14	4.28796e-11
AUT	GIN	6.54468e-15	2.10758e-11
AUT	GMB	7.65516e-12	2.46518e-08
AUT	GNB	4.42651e-12	1.42547e-08
AUT	GNQ	7.27603e-13	2.34309e-09
AUT	GRC	3.9424e-15	1.26957e-11
AUT	GRD	2.13279e-12	6.8682e-09
AUT	GRL	4.80294e-13	1.54669e-09
AUT	GTM	4.09314e-14	1.31811e-10
AUT	GUM	1.21163e-12	3.90179e-09
AUT	GUY	5.48079e-14	1.76497e-10
AUT	HKG	3.20342e-14	1.0316e-10
AUT	HND	3.33744e-14	1.07475e-10
AUT	HRV	1.47771e-15	4.75866e-12
AUT	HTI	1.17584e-12	3.78653e-09
AUT	HUN	1.27415e-16	4.10313e-13
AUT	IDN	5.94406e-15	1.91416e-11
AUT	IND	9.0666e-15	2.91971e-11
AUT	IOT	3.15303e-13	1.01537e-09
AUT	IRL	2.74963e-14	8.85462e-11
AUT	IRN	1.63212e-15	5.2559e-12
AUT	IRQ	4.01537e-16	1.29306e-12
AUT	ISL	4.53026e-14	1.45888e-10
AUT	ISR	7.94538e-15	2.55865e-11
AUT	ITA	1.54428e-16	4.97302e-13
AUT	JAM	4.6981e-13	1.51293e-09
AUT	JOR	1.56759e-13	5.04808e-10
AUT	JPN	3.61352e-15	1.16366e-11
AUT	KAZ	2.15655e-16	6.94472e-13
AUT	KEN	5.42747e-14	1.7478e-10
AUT	KGZ	4.88134e-13	1.57193e-09
AUT	KHM	2.29067e-14	7.37663e-11
AUT	KIR	3.55564e-12	1.14502e-08
AUT	KNA	1.33366e-11	4.29478e-08
AUT	KOR	1.01168e-14	3.25792e-11
AUT	KWT	1.19184e-15	3.83807e-12
AUT	LAO	3.95667e-13	1.27416e-09
AUT	LBN	3.42095e-13	1.10165e-09
AUT	LBR	1.81552e-14	5.84649e-11
AUT	LBY	2.4351e-16	7.84174e-13
AUT	LCA	7.58778e-12	2.44349e-08
AUT	LKA	5.40719e-14	1.74127e-10
AUT	LSO	1.17505e-12	3.784e-09
AUT	LTU	1.6613e-14	5.34986e-11
AUT	LUX	3.12008e-18	1.00476e-14
AUT	LVA	1.90007e-14	6.11877e-11
AUT	MAC	7.8473e-13	2.52706e-09
AUT	MAR	2.42835e-15	7.81999e-12
AUT	MDA	2.67627e-17	8.61838e-14
AUT	MDG	5.23217e-14	1.68491e-10
AUT	MDV	4.31038e-13	1.38807e-09
AUT	MEX	5.62677e-15	1.81198e-11
AUT	MHL	5.33074e-13	1.71665e-09
AUT	MKD	3.83132e-14	1.2338e-10
AUT	MLI	2.15195e-13	6.92991e-10
AUT	MLT	2.79742e-15	9.0085e-12
AUT	MMR	1.17629e-13	3.78801e-10
AUT	MNE	4.45377e-13	1.43424e-09
AUT	MNG	1.5698e-12	5.05522e-09
AUT	MNP	9.96696e-12	3.20965e-08
AUT	MOZ	7.82659e-15	2.52039e-11
AUT	MRT	6.20683e-12	1.99878e-08
AUT	MSR	8.06356e-11	2.5967e-07
AUT	MUS	2.38508e-14	7.68066e-11
AUT	MWI	9.74377e-14	3.13778e-10
AUT	MYS	4.04216e-15	1.30169e-11
AUT	NAM	1.21347e-14	3.90772e-11
AUT	NCL	6.74844e-12	2.17319e-08
AUT	NER	6.66012e-13	2.14475e-09
AUT	NGA	1.48981e-16	4.79761e-13
AUT	NIC	6.48444e-14	2.08818e-10
AUT	NLD	4.73056e-16	1.52338e-12
AUT	NOR	3.90375e-15	1.25712e-11
AUT	NPL	8.59312e-13	2.76723e-09
AUT	NRU	6.07791e-13	1.95726e-09
AUT	NZL	1.38948e-14	4.47453e-11
AUT	OMN	1.44172e-13	4.64277e-10
AUT	PAK	1.42731e-14	4.59637e-11
AUT	PAN	1.91639e-15	6.17133e-12
AUT	PCN	4.49703e-14	1.44817e-10
AUT	PER	1.47019e-14	4.73444e-11
AUT	PHL	1.79483e-14	5.77987e-11
AUT	PLW	2.35451e-11	7.5822e-08
AUT	PNG	7.77524e-14	2.50385e-10
AUT	POL	4.19561e-16	1.35111e-12
AUT	PRK	4.77163e-13	1.5366e-09
AUT	PRT	1.6403e-14	5.28223e-11
AUT	PRY	1.73894e-14	5.59988e-11
AUT	PSE	4.92539e-15	1.58612e-11
AUT	PYF	5.64685e-12	1.81845e-08
AUT	QAT	1.29527e-14	4.17113e-11
AUT	ROU	2.1663e-15	6.97613e-12
AUT	RUS	4.38669e-16	1.41264e-12
AUT	RWA	2.226e-13	7.16838e-10
AUT	SAU	2.39481e-16	7.71199e-13
AUT	SDN	2.02765e-13	6.52961e-10
AUT	SEN	1.86364e-13	6.00148e-10
AUT	SGP	3.51917e-14	1.13328e-10
AUT	SHN	1.42256e-12	4.58104e-09
AUT	SLB	2.1994e-13	7.0827e-10
AUT	SLE	1.12485e-13	3.62236e-10
AUT	SLV	4.14749e-14	1.33561e-10
AUT	SMR	8.60919e-16	2.77241e-12
AUT	SOM	1.47007e-12	4.73406e-09
AUT	SRB	4.14691e-15	1.33542e-11
AUT	SSD	9.44469e-14	3.04146e-10
AUT	STP	5.96764e-13	1.92175e-09
AUT	SUR	4.37922e-14	1.41024e-10
AUT	SVK	4.94286e-16	1.59175e-12
AUT	SVN	7.01255e-16	2.25824e-12
AUT	SWE	2.14866e-15	6.91931e-12
AUT	SWZ	1.76129e-13	5.67188e-10
AUT	SXM	1.55556e-14	5.00937e-11
AUT	SYC	2.7167e-14	8.74858e-11
AUT	SYR	1.49582e-15	4.81699e-12
AUT	TCA	3.53534e-12	1.13848e-08
AUT	TCD	9.37067e-14	3.01763e-10
AUT	TGO	5.26041e-14	1.694e-10
AUT	THA	4.74003e-15	1.52643e-11
AUT	TJK	1.74369e-13	5.6152e-10
AUT	TKM	1.27475e-14	4.10508e-11
AUT	TON	1.48304e-12	4.77583e-09
AUT	TTO	2.6104e-13	8.40624e-10
AUT	TUN	2.90677e-15	9.36066e-12
AUT	TUR	1.95453e-15	6.29415e-12
AUT	TZA	2.72883e-13	8.78762e-10
AUT	UGA	9.31317e-14	2.99911e-10
AUT	UKR	3.20816e-16	1.03312e-12
AUT	URY	9.73512e-16	3.13499e-12
AUT	USA	1.61792e-15	5.21018e-12
AUT	UZB	4.97715e-14	1.60279e-10
AUT	VCT	6.03205e-11	1.9425e-07
AUT	VEN	5.89951e-15	1.89981e-11
AUT	VGB	8.48486e-13	2.73237e-09
AUT	VNM	7.80095e-15	2.51213e-11
AUT	VUT	1.21977e-11	3.92803e-08
AUT	WLF	7.34124e-12	2.36409e-08
AUT	WSM	2.96826e-12	9.55867e-09
AUT	YEM	1.136e-14	3.65825e-11
AUT	ZAF	6.1844e-16	1.99156e-12
AUT	ZMB	6.67488e-14	2.1495e-10
AUT	ZWE	1.64755e-13	5.30558e-10
AZE	AFG	1.50179e-17	4.71308e-14
AZE	AGO	4.51486e-16	1.4169e-12
AZE	AIA	1.92301e-17	6.03499e-14
AZE	ALB	8.8926e-16	2.79077e-12
AZE	AND	8.05289e-18	2.52724e-14
AZE	ARE	1.00032e-19	3.13931e-16
AZE	ARG	6.56777e-19	2.06116e-15
AZE	ASM	6.42536e-17	2.01647e-13
AZE	ATG	3.00719e-15	9.43747e-12
AZE	AUS	1.45421e-17	4.56376e-14
AZE	AUT	6.34237e-18	1.99043e-14
AZE	BEL	5.39042e-18	1.69168e-14
AZE	BEN	1.64275e-16	5.15545e-13
AZE	BGD	3.08869e-17	9.69326e-14
AZE	BGR	1.51495e-18	4.75437e-15
AZE	BHR	1.02968e-16	3.23146e-13
AZE	BHS	3.02236e-15	9.4851e-12
AZE	BIH	6.41108e-16	2.01199e-12
AZE	BLR	1.51166e-19	4.74404e-16
AZE	BLZ	2.03915e-16	6.39947e-13
AZE	BRA	1.11928e-19	3.51264e-16
AZE	BRB	1.24938e-15	3.92094e-12
AZE	BWA	3.41798e-16	1.07267e-12
AZE	CAF	7.02624e-16	2.20505e-12
AZE	CAN	1.11076e-17	3.48592e-14
AZE	CHE	5.02481e-18	1.57694e-14
AZE	CHL	4.82685e-17	1.51481e-13
AZE	CHN	3.86935e-19	1.21432e-15
AZE	CIV	2.61463e-16	8.2055e-13
AZE	CMR	5.03194e-16	1.57918e-12
AZE	COG	8.91082e-16	2.79649e-12
AZE	COL	2.6912e-17	8.44579e-14
AZE	CPV	4.20705e-16	1.3203e-12
AZE	CRI	1.03133e-17	3.23664e-14
AZE	CUB	1.58717e-17	4.98102e-14
AZE	CYM	1.90708e-15	5.98499e-12
AZE	CYP	7.40907e-17	2.32519e-13
AZE	CZE	3.4301e-18	1.07647e-14
AZE	DEU	3.38548e-19	1.06247e-15
AZE	DJI	9.92157e-16	3.11369e-12
AZE	DMA	4.5466e-15	1.42686e-11
AZE	DNK	1.55159e-18	4.86937e-15
AZE	DOM	2.82291e-16	8.85916e-13
AZE	DZA	1.07855e-16	3.38482e-13
AZE	ECU	1.25409e-18	3.93571e-15
AZE	EGY	4.25254e-18	1.33458e-14
AZE	ESP	2.51539e-18	7.89405e-15
AZE	EST	1.04438e-17	3.27757e-14
AZE	ETH	2.99191e-16	9.38952e-13
AZE	FIN	1.62212e-18	5.0907e-15
AZE	FJI	5.1374e-17	1.61227e-13
AZE	FLK	9.27402e-18	2.91047e-14
AZE	FRA	2.18894e-18	6.86957e-15
AZE	GBR	3.03188e-18	9.51495e-15
AZE	GEO	9.41635e-20	2.95514e-16
AZE	GHA	6.28884e-16	1.97363e-12
AZE	GIB	3.28681e-19	1.0315e-15
AZE	GIN	4.49751e-20	1.41146e-16
AZE	GNQ	5.90745e-16	1.85394e-12
AZE	GRC	1.33203e-18	4.18033e-15
AZE	GRL	2.70443e-17	8.48733e-14
AZE	GTM	1.63028e-16	5.11631e-13
AZE	GUY	3.125e-18	9.8072e-15
AZE	HKG	2.57837e-17	8.09171e-14
AZE	HND	1.04927e-15	3.29293e-12
AZE	HRV	1.07273e-17	3.36655e-14
AZE	HUN	2.01577e-18	6.3261e-15
AZE	IDN	4.86565e-19	1.52699e-15
AZE	IND	2.16012e-19	6.7791e-16
AZE	IOT	1.63609e-16	5.13456e-13
AZE	IRL	2.85182e-17	8.94988e-14
AZE	IRN	2.84531e-20	8.92946e-17
AZE	IRQ	2.84982e-17	8.9436e-14
AZE	ISL	1.66855e-17	5.23642e-14
AZE	ISR	1.75747e-18	5.51548e-15
AZE	ITA	7.21918e-19	2.2656e-15
AZE	JAM	7.32879e-19	2.3e-15
AZE	JOR	9.72867e-18	3.05315e-14
AZE	JPN	4.45342e-19	1.39762e-15
AZE	KAZ	2.28514e-20	7.17147e-17
AZE	KEN	6.7066e-17	2.10473e-13
AZE	KGZ	4.1763e-18	1.31065e-14
AZE	KHM	1.6669e-16	5.23122e-13
AZE	KNA	6.3247e-16	1.98488e-12
AZE	KOR	1.45603e-18	4.56945e-15
AZE	KWT	3.16989e-18	9.94808e-15
AZE	LBN	2.48834e-17	7.80917e-14
AZE	LBR	2.09652e-15	6.57952e-12
AZE	LBY	8.10735e-17	2.54433e-13
AZE	LKA	1.81466e-18	5.69495e-15
AZE	LTU	5.35158e-18	1.67949e-14
AZE	LUX	3.81943e-21	1.19865e-17
AZE	LVA	3.09849e-18	9.72401e-15
[truncated: 31,260 more rows]

## Sheet: Marginal
importer	exporter	CFglobal	CFregional
ABW	ARE		4.31083e-14
ABW	ARG		1.57381e-14
ABW	ATG		4.7039e-13
ABW	AUS
ABW	AUT		2.68994e-13
ABW	AZE		4.11114e-13
ABW	BEL		5.37865e-15
ABW	BGR		3.03934e-12
ABW	BHS		7.74891e-17
ABW	BLR		8.61741e-12
ABW	BLZ		1.27785e-13
ABW	BOL		8.86075e-15
ABW	BRA		1.00165e-16
ABW	BRB		2.50117e-14
ABW	CAN		3.33497e-15
ABW	CHE		9.02053e-14
ABW	CHL		7.46564e-14
ABW	CHN		3.76671e-15
ABW	COL		1.88167e-17
ABW	CRI		4.88867e-15
ABW	CUB
ABW	CUW		2.55772e-16
ABW	CYP		2.17204e-13
ABW	CZE		2.10532e-12
ABW	DEU		2.71443e-15
ABW	DMA		3.61322e-12
ABW	DNK		3.9386e-15
ABW	DOM		1.88636e-16
ABW	ECU		8.35175e-16
ABW	ESP		3.83472e-15
ABW	EST		2.16221e-13
ABW	ETH
ABW	FIN		2.15015e-14
ABW	FRA		5.29753e-15
ABW	GAB
ABW	GBR		4.2673e-15
ABW	GRC		6.88345e-13
ABW	GTM		2.30055e-15
ABW	GUY		1.10715e-15
ABW	HKG		1.25431e-14
ABW	HND		1.06414e-15
ABW	HTI
ABW	HUN		5.97102e-13
ABW	IDN		1.57707e-14
ABW	IND		3.80526e-14
ABW	IRL		1.08235e-13
ABW	IRN		9.64699e-15
ABW	ISL		1.21589e-12
ABW	ISR		6.99849e-13
ABW	ITA		5.96598e-15
ABW	JAM		1.3785e-15
ABW	JPN		1.97504e-14
ABW	KAZ		1.49758e-15
ABW	KOR		1.95239e-15
ABW	LBN		6.65137e-13
ABW	LCA		4.33364e-12
ABW	LKA		1.24459e-12
ABW	LTU		3.88457e-12
ABW	LUX		1.63847e-16
ABW	LVA		4.46941e-12
ABW	MEX		2.14073e-17
ABW	MLT		2.27826e-13
ABW	MNG		3.51935e-12
ABW	MYS		3.11446e-14
ABW	NAM		3.78937e-12
ABW	NGA		5.74858e-16
ABW	NIC		5.34012e-13
ABW	NLD		5.78814e-16
ABW	NOR		7.31175e-15
ABW	NZL		5.56622e-14
ABW	PAK		5.77433e-13
ABW	PAN		7.72703e-16
ABW	PER		1.60958e-15
ABW	PHL		1.73223e-14
ABW	POL		3.13479e-14
ABW	PRT		2.0829e-13
ABW	PRY		1.81014e-15
ABW	ROU		1.88974e-12
ABW	RUS		1.22246e-15
ABW	SAU		4.70625e-15
ABW	SDN		7.51473e-16
ABW	SGP		2.69587e-13
ABW	SLV		2.81056e-13
ABW	STP		8.77539e-13
ABW	SUR		1.62391e-15
ABW	SVK		2.59099e-12
ABW	SWE		9.85601e-15
ABW	SYR		5.80706e-14
ABW	THA		7.73209e-15
ABW	TTO		4.10614e-16
ABW	TUR		4.58054e-14
ABW	TZA		2.59372e-13
ABW	UKR		8.33888e-14
ABW	URY		3.48931e-15
ABW	USA		1.01768e-16
ABW	VCT		1.19665e-12
ABW	VEN		1.92676e-16
ABW	VNM
ABW	YEM		2.46865e-15
ABW	ZAF		1.5689e-13
AFG	ABW	2.67985e-18	3.23985e-15
AFG	ALB	1.40167e-20	1.69457e-17
AFG	ARE	7.05909e-23	8.53421e-20
AFG	ARG	4.88332e-20	5.90378e-17
AFG	ARM	2.35573e-18	2.84801e-15
AFG	AUS	3.48179e-19	4.20937e-16
AFG	AUT	3.19872e-20	3.86715e-17
AFG	AZE	4.46853e-22	5.40231e-19
AFG	BDI	4.36911e-19	5.28211e-16
AFG	BEL	1.98503e-20	2.39984e-17
AFG	BEN
AFG	BGD	4.87108e-21	5.88897e-18
AFG	BGR	1.61181e-20	1.94862e-17
AFG	BHR	5.07278e-20	6.13283e-17
AFG	BHS
AFG	BIH	1.2984e-19	1.56972e-16
AFG	BLR	8.28293e-22	1.00138e-18
AFG	BOL	1.67154e-19	2.02084e-16
AFG	BRA	3.05061e-21	3.68809e-18
AFG	CAN	1.81964e-20	2.19989e-17
AFG	CHE	7.78058e-21	9.40647e-18
AFG	CHL	1.35922e-19	1.64325e-16
AFG	CHN	1.25268e-21	1.51445e-18
AFG	CIV	3.08785e-18	3.73311e-15
AFG	COL	1.21661e-19	1.47085e-16
AFG	CRI	9.58138e-19	1.15836e-15
AFG	CUB	3.66998e-19	4.43689e-16
AFG	CUW	1.69592e-19	2.05031e-16
AFG	CYP	4.6289e-19	5.59619e-16
AFG	CZE	4.82768e-20	5.83651e-17
AFG	DEU	7.49252e-22	9.05821e-19
AFG	DNK	1.21407e-20	1.46777e-17
AFG	DOM	1.85311e-18	2.24035e-15
AFG	DZA	4.73214e-18	5.72101e-15
AFG	ECU	3.39738e-19	4.10733e-16
AFG	EGY	9.43874e-21	1.14111e-17
AFG	ESP	2.84509e-20	3.43962e-17
AFG	EST	1.17167e-20	1.41651e-17
AFG	ETH	2.4596e-18	2.97357e-15
AFG	FIN	1.24085e-20	1.50014e-17
AFG	FJI	5.23613e-18	6.33031e-15
AFG	FRA	6.10368e-21	7.37915e-18
AFG	GAB
AFG	GBR	9.77064e-21	1.18124e-17
AFG	GEO	8.52002e-20	1.03004e-16
AFG	GHA	1.60989e-19	1.94631e-16
AFG	GMB
AFG	GRC	2.62549e-20	3.17413e-17
AFG	GTM	2.82383e-19	3.41392e-16
AFG	GUY	1.99894e-18	2.41665e-15
AFG	HKG	2.14297e-20	2.59079e-17
AFG	HND	5.02733e-18	6.07787e-15
AFG	HRV	6.70922e-20	8.11123e-17
AFG	HUN	1.13841e-20	1.3763e-17
AFG	IDN	7.45491e-22	9.01275e-19
AFG	IND	5.39422e-22	6.52143e-19
AFG	IRL	2.58492e-20	3.12509e-17
AFG	IRN	2.31974e-23	2.80449e-20
AFG	IRQ	5.54418e-19	6.70274e-16
AFG	ISL	1.28945e-17	1.5589e-14
AFG	ISR	3.00022e-19	3.62717e-16
AFG	ITA	7.97514e-21	9.64168e-18
AFG	JAM	1.9577e-17	2.36679e-14
AFG	JOR	1.75653e-19	2.12359e-16
AFG	JPN	7.00126e-22	8.4643e-19
AFG	KAZ	3.61065e-23	4.36516e-20
AFG	KEN	6.21822e-22	7.51762e-19
AFG	KGZ	9.21491e-22	1.11405e-18
AFG	KHM	1.18841e-19	1.43675e-16
AFG	KNA	4.0931e-18	4.94842e-15
AFG	KOR	2.42194e-21	2.92804e-18
AFG	KWT	5.75971e-21	6.9633e-18
AFG	LBN	1.40142e-19	1.69428e-16
AFG	LKA	2.87005e-20	3.46979e-17
AFG	LTU	2.51391e-20	3.03924e-17
AFG	LUX	3.67149e-22	4.43871e-19
AFG	LVA	2.80306e-21	3.38881e-18
AFG	MAR	1.02161e-19	1.23509e-16
AFG	MDA	8.75893e-22	1.05893e-18
AFG	MDG	1.03901e-18	1.25613e-15
AFG	MDV	1.74496e-18	2.1096e-15
AFG	MEX	6.29329e-21	7.60839e-18
AFG	MHL	9.05098e-20	1.09423e-16
AFG	MKD	5.07065e-19	6.13026e-16
AFG	MLI	3.45426e-18	4.17608e-15
AFG	MLT	3.03035e-20	3.66359e-17
AFG	MMR	6.17637e-21	7.46703e-18
AFG	MNE	2.062e-18	2.49289e-15
AFG	MOZ	6.65234e-19	8.04246e-16
AFG	MRT	3.61536e-19	4.37085e-16
AFG	MUS	4.26873e-19	5.16076e-16
AFG	MWI	1.33909e-18	1.61892e-15
AFG	MYS	1.35762e-22	1.64131e-19
AFG	NAM	6.59046e-18	7.96765e-15
AFG	NER	6.69814e-18	8.09783e-15
AFG	NGA	3.26831e-22	3.95128e-19
AFG	NLD	2.35529e-21	2.84747e-18
AFG	NOR	1.25827e-19	1.52121e-16
AFG	NPL	8.54539e-20	1.03311e-16
AFG	NZL	2.02344e-19	2.44627e-16
AFG	OMN	3.83127e-20	4.63188e-17
AFG	PAK	7.12967e-24	8.61954e-21
AFG	PER	5.55428e-20	6.71494e-17
AFG	PHL	1.43027e-20	1.72915e-17
AFG	POL	7.40077e-21	8.94729e-18
AFG	PRK
AFG	PRT	7.72206e-19	9.33572e-16
AFG	PRY	1.38139e-20	1.67005e-17
AFG	QAT	7.5137e-20	9.08382e-17
AFG	ROU	6.50718e-20	7.86697e-17
AFG	RUS	1.87434e-22	2.26602e-19
AFG	RWA	3.38179e-19	4.08847e-16
AFG	SAU	1.30945e-21	1.58308e-18
AFG	SDN	1.11157e-18	1.34385e-15
AFG	SEN	5.20445e-19	6.29201e-16
AFG	SGP	4.36326e-21	5.27504e-18
AFG	SRB	2.49701e-19	3.0188e-16
AFG	SUR	6.23533e-18	7.53831e-15
AFG	SVK	1.13126e-19	1.36766e-16
AFG	SVN	1.24245e-19	1.50208e-16
AFG	SWE	3.86283e-20	4.67004e-17
AFG	SWZ	5.84589e-19	7.06749e-16
AFG	SYR	5.08491e-19	6.14749e-16
AFG	THA	1.38832e-21	1.67843e-18
AFG	TJK	4.64275e-22	5.61293e-19
AFG	TKM	1.18642e-22	1.43434e-19
AFG	TTO	3.38389e-20	4.09102e-17
AFG	TUN	4.21448e-19	5.09517e-16
AFG	TUR	9.88977e-22	1.19564e-18
AFG	TZA	1.44878e-19	1.75153e-16
AFG	UGA	3.39829e-18	4.10842e-15
AFG	UKR	3.69031e-21	4.46146e-18
AFG	URY	1.32583e-20	1.60289e-17
AFG	USA	1.47787e-21	1.7867e-18
AFG	UZB	9.70398e-23	1.17318e-19
AFG	VNM	2.77717e-21	3.35751e-18
AFG	YEM	2.8397e-18	3.43311e-15
AFG	ZAF	1.3021e-20	1.5742e-17
AFG	ZWE	2.16475e-17	2.61711e-14
AGO	ABW	3.62031e-18	6.61679e-16
AGO	AFG	1.11969e-18	2.04645e-16
AGO	AIA	8.20593e-18	1.49979e-15
AGO	ALB	3.34843e-18	6.11988e-16
AGO	AND	1.59507e-21	2.91529e-19
AGO	ARE	2.31378e-22	4.22887e-20
AGO	ARG	6.86317e-22	1.25437e-19
AGO	ARM	3.49826e-19	6.39372e-17
AGO	ASM	3.58392e-20	6.55028e-18
AGO	ATG	5.88783e-20	1.07611e-17
AGO	AUS	1.05627e-19	1.93053e-17
AGO	AUT	3.17944e-20	5.81102e-18
AGO	AZE	4.20685e-19	7.68881e-17
AGO	BDI	3.1128e-18	5.68923e-16
AGO	BEL	1.29121e-21	2.35993e-19
AGO	BEN	2.33304e-21	4.26407e-19
AGO	BFA	6.84435e-20	1.25093e-17
AGO	BGD	2.448e-20	4.47418e-18
AGO	BGR	2.57125e-20	4.69944e-18
AGO	BHR	5.86402e-20	1.07176e-17
AGO	BHS	4.36436e-21	7.97668e-19
AGO	BIH	9.34418e-19	1.70782e-16
AGO	BLM	1.06004e-20	1.93742e-18
AGO	BLR	2.73889e-20	5.00583e-18
AGO	BLZ	7.00355e-19	1.28003e-16
AGO	BMU	4.82276e-22	8.81449e-20
AGO	BOL	1.67449e-18	3.06044e-16
AGO	BRA	1.68966e-22	3.08817e-20
AGO	BRB	7.44743e-19	1.36116e-16
AGO	BRN	2.93371e-18	5.36191e-16
AGO	BTN	3.21759e-19	5.88075e-17
AGO	BWA	6.45018e-20	1.17889e-17
AGO	CAF	1.34729e-17	2.46242e-15
AGO	CAN	3.29348e-21	6.01944e-19
AGO	CHE	6.41695e-22	1.17282e-19
AGO	CHL	9.95711e-21	1.81985e-18
AGO	CHN	1.62467e-22	2.96938e-20
AGO	CIV	8.58793e-22	1.5696e-19
AGO	CMR	3.31793e-21	6.06413e-19
AGO	COD	2.18237e-20	3.98868e-18
AGO	COG	2.45756e-22	4.49166e-20
AGO	COK	4.70878e-18	8.60617e-16
AGO	COL	2.51276e-20	4.59254e-18
AGO	CPV	4.48322e-19	8.19393e-17
AGO	CRI	4.82241e-19	8.81384e-17
AGO	CUB	2.9901e-20	5.46497e-18
AGO	CUW	1.34906e-19	2.46566e-17
AGO	CYM	2.17088e-19	3.96769e-17
AGO	CYP	7.53252e-20	1.37671e-17
AGO	CZE	2.29373e-19	4.19222e-17
AGO	DEU	1.25974e-21	2.30241e-19
AGO	DJI	6.82554e-20	1.24749e-17
AGO	DNK	1.4466e-20	2.64394e-18
AGO	DOM	2.80955e-18	5.13498e-16
AGO	DZA	2.75937e-20	5.04326e-18
AGO	ECU	1.20206e-19	2.197e-17
AGO	EGY	4.0906e-21	7.47633e-19
AGO	ESP	8.85731e-22	1.61884e-19
AGO	EST	1.85136e-20	3.3837e-18
AGO	ETH	1.06478e-19	1.94608e-17
AGO	FIN	1.15723e-20	2.11506e-18
AGO	FRA	8.3491e-22	1.52595e-19
AGO	GAB	3.99515e-21	7.30188e-19
AGO	GBR	6.713e-21	1.22693e-18
AGO	GEO	5.21308e-20	9.52787e-18
AGO	GHA	1.96095e-20	3.584e-18
AGO	GIB	5.78448e-23	1.05722e-20
AGO	GIN	4.75655e-20	8.69348e-18
AGO	GMB	1.59293e-18	2.91138e-16
AGO	GNB	1.44238e-20	2.63623e-18
AGO	GNQ	3.14889e-20	5.75518e-18
AGO	GRC	4.79703e-21	8.76746e-19
AGO	GRD	5.57992e-17	1.01983e-14
AGO	GRL	2.89898e-18	5.29843e-16
AGO	GTM	1.94757e-20	3.55955e-18
AGO	GUY	1.75002e-19	3.1985e-17
AGO	HKG	3.93895e-21	7.19917e-19
AGO	HND	1.68517e-19	3.07997e-17
AGO	HRV	9.19169e-20	1.67995e-17
AGO	HTI	8.06459e-18	1.47395e-15
AGO	HUN	6.7523e-20	1.23411e-17
AGO	IDN	5.10053e-22	9.32217e-20
AGO	IND	6.84922e-22	1.25182e-19
AGO	IOT	3.53464e-19	6.4602e-17
AGO	IRL	2.74341e-20	5.01408e-18
AGO	IRN	2.77465e-20	5.07119e-18
AGO	IRQ	1.9389e-20	3.5437e-18
AGO	ISL	5.56698e-20	1.01747e-17
AGO	ISR	8.39948e-21	1.53516e-18
AGO	ITA	8.87535e-22	1.62214e-19
AGO	JAM	6.60958e-19	1.20802e-16
AGO	JOR	4.71608e-20	8.61951e-18
AGO	JPN	1.67641e-21	3.06396e-19
AGO	KAZ	2.55025e-18	4.66106e-16
AGO	KEN	1.34196e-20	2.45267e-18
AGO	KGZ	3.03723e-19	5.55111e-17
AGO	KHM	3.22846e-19	5.90061e-17
AGO	KNA	2.28768e-18	4.18117e-16
AGO	KOR	3.49206e-22	6.38239e-20
AGO	KWT	5.07182e-21	9.2697e-19
AGO	LAO	2.46501e-18	4.50527e-16
AGO	LBN	3.39919e-21	6.21265e-19
AGO	LBR	6.06033e-21	1.10764e-18
AGO	LBY	2.78179e-18	5.08424e-16
AGO	LKA	8.21032e-20	1.50059e-17
AGO	LSO	5.14091e-19	9.39597e-17
AGO	LTU	3.42898e-20	6.2671e-18
AGO	LUX	2.21742e-23	4.05275e-21
AGO	LVA	5.24595e-21	9.58796e-19
AGO	MAC	6.03789e-19	1.10354e-16
AGO	MAR	1.9183e-21	3.50606e-19
AGO	MDA	6.2233e-22	1.13742e-19
AGO	MDG	7.64355e-19	1.397e-16
AGO	MEX	6.60679e-21	1.20751e-18
AGO	MHL	1.36672e-21	2.49794e-19
AGO	MKD	1.97862e-17	3.6163e-15
AGO	MLI	3.8655e-19	7.06492e-17
AGO	MLT	4.39602e-22	8.03454e-20
AGO	MMR	1.75673e-19	3.21074e-17
AGO	MNE	1.05236e-17	1.92339e-15
AGO	MNG	1.08937e-18	1.99103e-16
AGO	MOZ	1.26438e-20	2.31089e-18
AGO	MRT	1.05012e-21	1.91929e-19
AGO	MSR	4.44109e-17	8.11692e-15
AGO	MUS	7.20152e-21	1.31621e-18
AGO	MWI	2.74579e-20	5.01845e-18
AGO	MYS	2.21787e-22	4.05358e-20
AGO	NAM	1.78352e-22	3.25972e-20
AGO	NCL	3.65756e-18	6.68487e-16
AGO	NER	5.02394e-19	9.18218e-17
AGO	NFK	2.45079e-19	4.47928e-17
AGO	NGA	3.23377e-21	5.91031e-19
AGO	NIC	6.06299e-19	1.10812e-16
AGO	NLD	7.5127e-22	1.37309e-19
AGO	NOR	1.91228e-20	3.49504e-18
AGO	NPL	1.04606e-16	1.91187e-14
AGO	NRU	6.61694e-20	1.20937e-17
AGO	NZL	1.24343e-20	2.27259e-18
AGO	OMN	4.91707e-21	8.98685e-19
AGO	PAK	3.67266e-21	6.71247e-19
AGO	PAN	3.8233e-21	6.98779e-19
AGO	PCN	2.55063e-19	4.66176e-17
AGO	PER	9.48918e-20	1.73433e-17
AGO	PHL	1.61717e-20	2.95569e-18
AGO	PNG	2.86701e-18	5.23999e-16
AGO	POL	2.5747e-20	4.70574e-18
AGO	PRK	5.22911e-20	9.55717e-18
AGO	PRT	3.92992e-22	7.18266e-20
AGO	PRY	1.52336e-21	2.78423e-19
AGO	PSE	4.40845e-20	8.05726e-18
AGO	PYF	8.81744e-18	1.61155e-15
AGO	QAT	1.18203e-20	2.16038e-18
AGO	ROU	2.36649e-20	4.3252e-18
AGO	RUS	8.71949e-21	1.59365e-18
AGO	RWA	1.2853e-18	2.34913e-16
AGO	SAU	1.79543e-21	3.28147e-19
AGO	SDN	3.7794e-19	6.90755e-17
AGO	SEN	4.64279e-21	8.48556e-19
AGO	SGP	2.52423e-22	4.61351e-20
AGO	SHN	8.9642e-19	1.63837e-16
AGO	SLB	8.05673e-19	1.47252e-16
AGO	SLE	1.19599e-19	2.18589e-17
AGO	SLV	1.17601e-18	2.14938e-16
AGO	SMR	2.79603e-20	5.11026e-18
AGO	SOM	1.79964e-18	3.28917e-16
AGO	SRB	1.53445e-19	2.8045e-17
AGO	STP	1.75329e-20	3.20447e-18
AGO	SUR	1.57751e-18	2.88319e-16
AGO	SVK	2.53197e-19	4.62765e-17
AGO	SVN	8.72499e-20	1.59465e-17
AGO	SWE	1.67547e-20	3.06223e-18
AGO	SWZ	2.65682e-20	4.85584e-18
AGO	SYC	3.99436e-20	7.30044e-18
AGO	SYR	4.53798e-20	8.29401e-18
AGO	TCA	1.02377e-18	1.87113e-16
AGO	TGO	1.93412e-22	3.53496e-20
AGO	THA	1.81015e-22	3.30839e-20
AGO	TKM	4.32663e-19	7.90772e-17
AGO	TLS	1.25053e-21	2.28558e-19
AGO	TON	1.08111e-17	1.97593e-15
AGO	TTO	1.21395e-19	2.21872e-17
AGO	TUN	4.05964e-21	7.41975e-19
AGO	TUR	5.84687e-22	1.06863e-19
AGO	TZA	2.13473e-20	3.90161e-18
AGO	UGA	9.78541e-20	1.78847e-17
AGO	UKR	1.01453e-20	1.85425e-18
AGO	URY	6.93927e-22	1.26828e-19
AGO	USA	8.33757e-22	1.52385e-19
AGO	VCT	1.18892e-19	2.17298e-17
AGO	VEN	1.95373e-19	3.57081e-17
AGO	VGB	1.26435e-20	2.31084e-18
AGO	VNM	3.96468e-22	7.24619e-20
AGO	VUT	3.30561e-19	6.04162e-17
AGO	WLF	1.60335e-18	2.93043e-16
AGO	WSM	5.75115e-21	1.05113e-18
AGO	YEM	9.53799e-19	1.74324e-16
AGO	ZAF	3.38824e-22	6.19263e-20
AGO	ZMB	1.99227e-20	3.64125e-18
AGO	ZWE	3.70417e-20	6.77007e-18
AIA	ARE		2.99564e-16
AIA	ARG
AIA	ARM
AIA	ATG		2.18402e-17
AIA	AUS		3.06746e-14
AIA	AUT		8.24969e-15
AIA	AZE
AIA	BEL		1.82489e-16
AIA	BFA		9.35565e-16
AIA	BGD
AIA	BGR		8.66599e-15
AIA	BHR		1.64299e-15
AIA	BHS
AIA	BLR
AIA	BLZ		3.34544e-16
AIA	BOL
AIA	BRA		1.6588e-16
AIA	BRB		4.50151e-18
AIA	BRN
AIA	BWA
AIA	CAN		2.05725e-16
AIA	CHE		3.65862e-15
AIA	CHL		7.11197e-17
AIA	CHN
AIA	COL		2.92133e-17
AIA	CPV		7.49026e-16
AIA	CRI		2.87559e-15
AIA	CUB
AIA	CYM
AIA	CZE		9.76048e-15
AIA	DEU		2.14289e-16
AIA	DMA		4.56316e-18
AIA	DNK		5.25945e-16
AIA	DOM		8.0236e-18
AIA	ECU		3.95354e-17
AIA	ESP		8.30248e-16
AIA	EST		1.12333e-14
AIA	ETH
AIA	FIN		4.71124e-16
AIA	FJI		1.97093e-15
AIA	FRA		1.64844e-17
AIA	GBR		3.31216e-16
AIA	GEO
AIA	GHA		9.58193e-15
AIA	GRC		2.71382e-16
AIA	GRD
AIA	GTM		3.06326e-15
AIA	GUY		9.53171e-18
AIA	HKG
AIA	HND
AIA	IDN		8.18524e-17
AIA	IND		1.57533e-15
AIA	IRL		5.5529e-15
AIA	IRN		7.0218e-16
AIA	ISR		8.41199e-16
AIA	ITA		6.68962e-17
AIA	JAM		8.0115e-17
AIA	JPN		2.13766e-16
AIA	KAZ
AIA	KEN		8.95263e-15
AIA	KGZ		1.16372e-14
AIA	KNA		3.44336e-17
AIA	KOR		2.91416e-16
AIA	KWT		1.87463e-15
AIA	LBN		1.52408e-16
AIA	LCA		2.15515e-16
AIA	LKA		2.74217e-14
AIA	LUX		2.92805e-17
AIA	LVA		5.58427e-14
AIA	MAC
AIA	MAR		1.50363e-15
AIA	MDA
AIA	MDG
AIA	MEX		4.04774e-16
AIA	MNG
AIA	MRT		1.01763e-16
AIA	MSR		1.93953e-18
AIA	MYS		2.74793e-16
AIA	NAM		1.18676e-15
AIA	NGA
AIA	NLD		2.64291e-16
AIA	NOR		3.58654e-15
AIA	NPL		2.90786e-14
AIA	NZL		6.81811e-15
AIA	PAK		3.48578e-15
AIA	PAN
AIA	PER		7.80309e-15
AIA	PNG		6.34426e-16
AIA	POL		4.17327e-15
AIA	PRT		1.83541e-15
AIA	RUS		1.42375e-16
AIA	SAU		1.97782e-16
AIA	SGP		2.02826e-14
AIA	SLE		9.59098e-15
AIA	SLV		1.0895e-14
AIA	SUR
AIA	SVK		2.94976e-15
AIA	SWE		6.2981e-15
AIA	SYR		4.54932e-14
AIA	TCA
AIA	THA		3.43968e-16
AIA	TTO		2.505e-18
AIA	TUR		3.0244e-16
AIA	UKR		5.50884e-17
AIA	URY		3.80866e-15
AIA	USA		7.10037e-18
AIA	UZB		4.08267e-15
AIA	VCT		3.86566e-17
AIA	VEN
AIA	VGB
AIA	VNM
AIA	YEM		1.21225e-14
AIA	ZAF		6.9092e-16
ALB	ABW
ALB	AIA	6.57097e-15	5.50411e-11
ALB	AND	1.89765e-18	1.58955e-14
ALB	ARE	6.86845e-18	5.7533e-14
ALB	ARG	3.79393e-18	3.17795e-14
ALB	ARM	5.08569e-16	4.25999e-12
ALB	ASM
ALB	ATG	7.37997e-16	6.18177e-12
ALB	AUS	1.47384e-16	1.23455e-12
ALB	AUT	7.90062e-18	6.61789e-14
ALB	AZE	3.796e-18	3.17969e-14
ALB	BDI	1.78014e-16	1.49112e-12
ALB	BEL	1.03665e-17	8.68344e-14
ALB	BEN	3.04903e-15	2.55399e-11
ALB	BFA	3.69052e-15	3.09133e-11
ALB	BGD	2.29164e-16	1.91957e-12
ALB	BGR	9.00861e-19	7.54599e-15
ALB	BHR	3.43457e-16	2.87694e-12
ALB	BHS	5.87035e-15	4.91724e-11
ALB	BIH	1.95212e-18	1.63518e-14
ALB	BLR	7.70827e-18	6.45677e-14
ALB	BLZ	4.83244e-15	4.04785e-11
ALB	BOL	3.86694e-15	3.23911e-11
ALB	BRA	1.27037e-18	1.06411e-14
ALB	BRB	1.12806e-14	9.44913e-11
ALB	BRN	6.99102e-15	5.85597e-11
ALB	BTN	5.90504e-14	4.9463e-10
ALB	BWA	4.55088e-15	3.81201e-11
ALB	CAF	3.32074e-15	2.78159e-11
ALB	CAN	2.63541e-17	2.20752e-13
ALB	CHE	6.19056e-18	5.18547e-14
ALB	CHL	1.55572e-15	1.30313e-11
ALB	CHN	1.09859e-18	9.20222e-15
ALB	CIV	1.24928e-16	1.04644e-12
ALB	CMR	2.2737e-16	1.90454e-12
ALB	COG	2.79978e-15	2.34521e-11
ALB	COK	8.83802e-16	7.40309e-12
ALB	COL	7.80676e-18	6.53926e-14
ALB	COM	3.21397e-15	2.69215e-11
ALB	CPV	1.8094e-15	1.51563e-11
ALB	CRI	1.8379e-17	1.5395e-13
ALB	CUB	1.82828e-15	1.53144e-11
ALB	CYP	8.35122e-18	6.99533e-14
ALB	CZE	1.39029e-17	1.16457e-13
ALB	DEU	9.82849e-19	8.23275e-15
ALB	DMA	5.45834e-15	4.57213e-11
ALB	DNK	2.14359e-17	1.79556e-13
ALB	DOM	9.57949e-16	8.02417e-12
ALB	DZA	3.39187e-18	2.84117e-14
ALB	ECU	1.47473e-18	1.2353e-14
ALB	EGY	8.49408e-19	7.11499e-15
ALB	ESP	9.01652e-19	7.55261e-15
ALB	EST	9.52754e-16	7.98066e-12
ALB	ETH	3.48548e-16	2.91958e-12
ALB	FIN	5.83929e-18	4.89123e-14
ALB	FLK	8.1032e-18	6.78757e-14
ALB	FRA	2.89365e-18	2.42384e-14
ALB	GAB	1.38392e-16	1.15923e-12
ALB	GBR	1.58309e-17	1.32606e-13
ALB	GEO	9.14218e-18	7.65787e-14
ALB	GHA	2.78168e-16	2.33005e-12
ALB	GIN	8.27986e-17	6.93555e-13
ALB	GNQ	5.71419e-15	4.78644e-11
ALB	GRC	6.1512e-20	5.1525e-16
ALB	GRL	2.88504e-16	2.41663e-12
ALB	GTM	1.29988e-17	1.08883e-13
ALB	HKG	4.7355e-17	3.96665e-13
ALB	HND	4.18776e-17	3.50784e-13
ALB	HRV	5.38231e-19	4.50844e-15
ALB	HTI	1.01614e-14	8.5116e-11
ALB	HUN	1.40369e-18	1.17579e-14
ALB	IDN	5.51577e-18	4.62024e-14
ALB	IND	4.13136e-18	3.4606e-14
ALB	IOT	9.0464e-18	7.57764e-14
ALB	IRL	8.60506e-17	7.20795e-13
ALB	IRN	2.89565e-17	2.42552e-13
ALB	IRQ
ALB	ISL	4.12032e-16	3.45135e-12
ALB	ISR	3.22187e-18	2.69877e-14
ALB	ITA	6.3445e-20	5.31441e-16
ALB	JAM	2.35406e-14	1.97185e-10
ALB	JOR	2.33137e-16	1.95285e-12
ALB	JPN	1.93226e-17	1.61854e-13
ALB	KAZ	4.85471e-18	4.06651e-14
ALB	KEN	9.8708e-17	8.26819e-13
ALB	KGZ	1.78635e-16	1.49632e-12
ALB	KHM	2.13834e-15	1.79116e-11
ALB	KIR	9.41188e-16	7.88378e-12
ALB	KNA	1.14329e-16	9.57665e-13
ALB	KOR	1.61344e-17	1.35149e-13
ALB	KWT	4.53509e-17	3.79878e-13
ALB	LBN	2.42475e-18	2.03107e-14
ALB	LBR
ALB	LBY	3.38949e-18	2.83918e-14
ALB	LKA	3.43614e-17	2.87825e-13
ALB	LTU	1.5517e-16	1.29977e-12
ALB	LUX	7.48257e-20	6.26771e-16
ALB	LVA	1.81915e-16	1.5238e-12
ALB	MAC	8.55299e-15	7.16434e-11
ALB	MAR	1.67198e-17	1.40052e-13
ALB	MDA	1.12674e-20	9.43805e-17
ALB	MDG	1.50914e-15	1.26412e-11
ALB	MDV
ALB	MEX	3.03169e-17	2.53947e-13
ALB	MKD	4.75274e-19	3.98109e-15
ALB	MLI	9.48151e-17	7.94211e-13
ALB	MLT	8.78758e-20	7.36084e-16
ALB	MMR	1.35527e-16	1.13523e-12
ALB	MNE	2.51489e-18	2.10657e-14
ALB	MNG	4.15479e-15	3.48022e-11
ALB	MOZ	6.60079e-16	5.52909e-12
ALB	MRT	1.52422e-15	1.27675e-11
ALB	MUS	2.95583e-16	2.47592e-12
ALB	MWI	8.47035e-15	7.09512e-11
ALB	MYS	5.00102e-18	4.18906e-14
ALB	NAM	6.7838e-16	5.68239e-12
ALB	NER	3.25498e-16	2.72651e-12
ALB	NGA	2.65804e-18	2.22648e-14
ALB	NIC	5.53158e-16	4.63348e-12
ALB	NLD	4.30113e-18	3.60281e-14
ALB	NOR	1.75445e-16	1.4696e-12
ALB	NZL	9.77132e-17	8.18486e-13
ALB	OMN	2.97443e-16	2.4915e-12
ALB	PAK	2.53583e-17	2.12411e-13
ALB	PAN	9.83728e-18	8.24011e-14
ALB	PER	2.98007e-16	2.49623e-12
ALB	PHL	4.00093e-16	3.35135e-12
ALB	PNG	1.14301e-15	9.57435e-12
ALB	POL	1.33947e-17	1.122e-13
ALB	PRK	9.89254e-16	8.2864e-12
ALB	PRT	6.56332e-17	5.49771e-13
ALB	PRY	4.11488e-18	3.44679e-14
ALB	QAT	1.72028e-17	1.44098e-13
ALB	ROU	1.41527e-18	1.18548e-14
ALB	RUS	4.26806e-19	3.5751e-15
ALB	SAU	1.56688e-17	1.31248e-13
ALB	SDN	1.05719e-15	8.85546e-12
ALB	SEN	2.39763e-17	2.00835e-13
ALB	SGP	6.66869e-17	5.58597e-13
ALB	SLB
ALB	SLE	3.39059e-16	2.8401e-12
ALB	SLV	2.79172e-15	2.33846e-11
ALB	SMR	9.45521e-19	7.92008e-15
ALB	SRB	4.27859e-19	3.58392e-15
ALB	STP	5.15733e-15	4.31999e-11
ALB	SUR	5.94439e-16	4.97927e-12
ALB	SVK	1.01078e-17	8.46669e-14
ALB	SVN	6.35587e-18	5.32394e-14
ALB	SWE	1.91522e-17	1.60427e-13
ALB	SWZ	1.64538e-16	1.37823e-12
ALB	SYC	4.57447e-16	3.83176e-12
ALB	SYR	7.6442e-17	6.4031e-13
ALB	TCA	2.94786e-15	2.46925e-11
ALB	TGO	1.42629e-16	1.19472e-12
ALB	THA	4.12155e-18	3.45238e-14
ALB	TJK	1.4405e-15	1.20663e-11
ALB	TKM	1.92587e-18	1.61319e-14
ALB	TTO	1.54482e-16	1.29401e-12
ALB	TUN	8.75091e-19	7.33012e-15
ALB	TUR	2.44187e-19	2.04541e-15
ALB	TZA	1.38589e-15	1.16088e-11
ALB	UGA	4.17835e-16	3.49996e-12
ALB	UKR	6.3925e-19	5.35463e-15
ALB	URY	2.6042e-18	2.18138e-14
ALB	USA	2.92592e-18	2.45087e-14
ALB	UZB	3.98782e-16	3.34036e-12
ALB	VCT	1.06731e-15	8.94021e-12
ALB	VEN	8.64621e-18	7.24242e-14
ALB	VGB
ALB	VNM	6.50344e-18	5.44755e-14
ALB	YEM	1.21702e-15	1.01943e-11
ALB	ZAF	2.46506e-17	2.06483e-13
ALB	ZMB	1.69211e-16	1.41738e-12
ALB	ZWE	1.53947e-14	1.28952e-10
ARE	ABW	9.63582e-21	1.29305e-16
ARE	AFG	1.35878e-21	1.82337e-17
ARE	AGO	3.49942e-22	4.69593e-18
ARE	AIA	1.13137e-18	1.5182e-14
ARE	ALB	3.37797e-21	4.53295e-17
ARE	AND	1.51344e-21	2.03091e-17
ARE	ARG	1.24842e-23	1.67528e-19
ARE	ARM	1.20664e-21	1.61922e-17
ARE	ASM	4.25463e-20	5.70936e-16
ARE	ATG	4.30026e-20	5.77059e-16
ARE	AUS	2.43095e-23	3.26214e-19
ARE	AUT	3.43244e-22	4.60605e-18
ARE	AZE	8.88269e-22	1.19198e-17
ARE	BDI	2.4616e-21	3.30326e-17
ARE	BEL	1.23241e-22	1.65379e-18
ARE	BEN	1.1207e-21	1.50388e-17
ARE	BFA	8.05793e-22	1.08131e-17
ARE	BGD	1.08749e-22	1.45932e-18
ARE	BGR	1.60205e-22	2.14982e-18
ARE	BHR	1.82791e-24	2.45291e-20
ARE	BHS	5.12353e-21	6.87536e-17
ARE	BIH	1.1788e-21	1.58185e-17
ARE	BLR	4.48927e-22	6.02423e-18
ARE	BLZ	4.81751e-21	6.4647e-17
ARE	BMU	1.36187e-20	1.82752e-16
ARE	BOL	1.0966e-20	1.47154e-16
ARE	BRA	3.08054e-24	4.13383e-20
ARE	BRB	2.15873e-21	2.89684e-17
ARE	BRN	6.80838e-21	9.13628e-17
ARE	BTN	7.38803e-18	9.91413e-14
ARE	BWA	8.21285e-21	1.1021e-16
ARE	CAF	1.017e-20	1.36473e-16
ARE	CAN	2.55102e-23	3.42326e-19
ARE	CHE	1.07368e-22	1.44079e-18
ARE	CHL	1.38454e-22	1.85794e-18
ARE	CHN	4.72089e-24	6.33505e-20
ARE	CIV	5.99495e-23	8.04473e-19
ARE	CMR	4.97635e-22	6.67785e-18
ARE	COD	3.13227e-22	4.20325e-18
ARE	COG	3.81752e-23	5.1228e-19
ARE	COL	1.70968e-22	2.29425e-18
ARE	COM	3.78402e-22	5.07784e-18
ARE	CPV	1.91613e-20	2.57129e-16
ARE	CRI	1.17875e-21	1.58178e-17
ARE	CUB	1.60876e-20	2.15882e-16
ARE	CUW	2.88564e-21	3.87229e-17
ARE	CYP	5.53166e-22	7.42304e-18
ARE	CZE	4.83059e-22	6.48226e-18
ARE	DEU	1.22646e-23	1.64581e-19
ARE	DJI	9.13802e-23	1.22625e-18
ARE	DMA	1.05937e-19	1.42159e-15
ARE	DNK	1.60348e-22	2.15174e-18
ARE	DOM	8.12508e-21	1.09032e-16
ARE	DZA	1.08255e-22	1.4527e-18
ARE	ECU	2.10025e-22	2.81837e-18
ARE	EGY	2.38745e-23	3.20376e-19
ARE	ESP	2.44562e-23	3.28181e-19
ARE	EST	1.20157e-21	1.6124e-17
ARE	ETH	1.96464e-22	2.63638e-18
ARE	FIN	5.35899e-23	7.19132e-19
ARE	FJI	1.54654e-21	2.07533e-17
ARE	FRA	4.06525e-23	5.45523e-19
ARE	GAB	1.58741e-22	2.13017e-18
ARE	GBR	6.842e-23	9.1814e-19
ARE	GEO	1.2005e-21	1.61097e-17
ARE	GHA	1.10595e-22	1.4841e-18
ARE	GIN	1.8762e-23	2.5177e-19
ARE	GMB	2.63115e-21	3.53078e-17
ARE	GNB	6.24096e-22	8.37485e-18
ARE	GNQ	1.32249e-22	1.77467e-18
ARE	GRC	6.25378e-23	8.39205e-19
ARE	GRD	8.69547e-19	1.16686e-14
ARE	GRL	8.79518e-19	1.18024e-14
ARE	GTM	1.00929e-21	1.35438e-17
ARE	GUY	8.44904e-22	1.13379e-17
ARE	HKG	7.84932e-23	1.05331e-18
ARE	HND	4.96219e-21	6.65885e-17
ARE	HRV	2.07648e-22	2.78647e-18
ARE	HTI	2.39413e-19	3.21273e-15
ARE	HUN	4.63257e-22	6.21653e-18
ARE	IDN	5.52857e-24	7.41888e-20
ARE	IND	1.61977e-24	2.1736e-20
ARE	IRL	1.12778e-21	1.51339e-17
ARE	IRN	2.10589e-24	2.82593e-20
ARE	IRQ	1.3554e-23	1.81883e-19
ARE	ISL	1.49056e-21	2.00021e-17
ARE	ISR	1.94662e-20	2.61221e-16
ARE	ITA	1.06385e-23	1.42759e-19
ARE	JAM	1.70941e-22	2.29388e-18
ARE	JOR	2.4287e-23	3.25912e-19
ARE	JPN	5.12278e-24	6.87434e-20
ARE	KAZ	3.04276e-23	4.08314e-19
ARE	KEN	4.78772e-23	6.42473e-19
ARE	KGZ	2.17523e-21	2.91897e-17
ARE	KHM	1.52337e-21	2.04423e-17
ARE	KIR	1.47779e-20	1.98307e-16
ARE	KNA	2.11002e-18	2.83148e-14
ARE	KOR	1.33573e-23	1.79244e-19
ARE	KWT	1.92189e-24	2.57901e-20
ARE	LAO	1.54047e-21	2.06718e-17
ARE	LBN	1.09864e-22	1.47429e-18
ARE	LBR	4.85362e-21	6.51316e-17
ARE	LBY	5.69033e-23	7.63595e-19
ARE	LCA	1.42025e-20	1.90586e-16
ARE	LKA	7.06361e-23	9.47878e-19
ARE	LSO	2.16996e-20	2.9119e-16
ARE	LTU	4.26591e-22	5.7245e-18
ARE	LUX	2.16668e-25	2.90751e-21
ARE	LVA	7.3007e-22	9.79693e-18
ARE	MAC	1.04572e-19	1.40327e-15
ARE	MAR	3.84376e-22	5.15802e-18
ARE	MDA	2.89954e-24	3.89094e-20
ARE	MDG	7.32066e-22	9.82372e-18
ARE	MDV	8.32632e-23	1.11732e-18
ARE	MEX	1.48771e-22	1.99638e-18
ARE	MHL	1.31371e-22	1.76289e-18
ARE	MKD	6.19872e-22	8.31817e-18
ARE	MLI	3.32787e-21	4.46573e-17
ARE	MLT	8.85747e-24	1.1886e-19
ARE	MMR	9.8979e-23	1.32822e-18
ARE	MNE	8.32453e-20	1.11708e-15
ARE	MNG	1.05977e-20	1.42212e-16
ARE	MOZ	1.43366e-23	1.92385e-19
ARE	MRT	5.0352e-22	6.75682e-18
ARE	MUS	4.62171e-22	6.20195e-18
ARE	MWI	4.5345e-22	6.08492e-18
ARE	MYS	3.05393e-24	4.09813e-20
ARE	NAM	1.90548e-22	2.557e-18
ARE	NCL	2.25412e-19	3.02485e-15
ARE	NER	2.5226e-21	3.38512e-17
ARE	NGA	5.69243e-23	7.63877e-19
ARE	NIC	7.05431e-21	9.4663e-17
ARE	NLD	2.30801e-23	3.09716e-19
ARE	NOR	1.81647e-22	2.43756e-18
ARE	NPL	1.55152e-20	2.08201e-16
ARE	NZL	3.58315e-23	4.8083e-19
ARE	OMN	8.99201e-25	1.20665e-20
ARE	PAK	8.98567e-24	1.2058e-19
ARE	PAN	4.99463e-23	6.70238e-19
ARE	PER	1.49828e-21	2.01057e-17
ARE	PHL	1.31273e-23	1.76158e-19
ARE	PNG	3.53596e-20	4.74497e-16
ARE	POL	2.29101e-22	3.07434e-18
ARE	PRK	8.49418e-20	1.13985e-15
ARE	PRT	7.30686e-22	9.8052e-18
ARE	PRY	1.15985e-23	1.55642e-19
ARE	PSE	8.36339e-25	1.1223e-20
ARE	PYF	2.4264e-18	3.25603e-14
ARE	QAT	9.67892e-25	1.29883e-20
ARE	ROU	6.61169e-23	8.87234e-19
ARE	RUS	2.97521e-23	3.99248e-19
ARE	RWA	5.22309e-22	7.00896e-18
ARE	SAU	1.51083e-24	2.02741e-20
ARE	SDN	1.8409e-23	2.47034e-19
ARE	SEN	9.29047e-23	1.2467e-18
ARE	SGP	1.69309e-23	2.27199e-19
ARE	SHN	1.11564e-19	1.4971e-15
ARE	SLB	5.30356e-20	7.11694e-16
ARE	SLE	7.14485e-21	9.5878e-17
ARE	SLV	1.39433e-19	1.87108e-15
ARE	SMR	3.41574e-23	4.58364e-19
ARE	SOM	7.63342e-23	1.02434e-18
ARE	SPM	4.16691e-19	5.59165e-15
ARE	SRB	1.39006e-21	1.86535e-17
ARE	SSD	7.19541e-25	9.65565e-21
ARE	SUR	5.42059e-21	7.27398e-17
ARE	SVK	1.6394e-21	2.19994e-17
ARE	SVN	1.07029e-21	1.43624e-17
ARE	SWE	4.9165e-23	6.59754e-19
ARE	SWZ	1.09911e-21	1.47492e-17
ARE	SYC	2.11123e-23	2.8331e-19
ARE	SYR	9.71399e-23	1.30354e-18
ARE	TCD	4.99791e-20	6.70678e-16
ARE	TGO	1.53269e-21	2.05674e-17
ARE	THA	3.36964e-24	4.52178e-20
ARE	TJK	2.6051e-21	3.49583e-17
ARE	TKM	7.81006e-22	1.04805e-17
ARE	TON	3.29622e-19	4.42326e-15
ARE	TTO	1.27114e-22	1.70577e-18
ARE	TUN	3.1617e-22	4.24273e-18
ARE	TUR	6.59698e-24	8.8526e-20
ARE	TZA	5.97426e-23	8.01697e-19
ARE	UGA	2.68464e-22	3.60256e-18
ARE	UKR	2.07257e-23	2.78122e-19
ARE	URY	6.02428e-23	8.08408e-19
ARE	USA	1.68226e-23	2.25745e-19
ARE	UZB	1.09245e-21	1.46598e-17
ARE	VCT	6.76693e-21	9.08066e-17
ARE	VEN	1.75202e-21	2.35107e-17
ARE	VGB	2.17193e-18	2.91455e-14
ARE	VNM	3.41974e-23	4.58901e-19
ARE	VUT	6.15297e-21	8.25678e-17
ARE	WSM	2.37651e-20	3.18909e-16
ARE	YEM	4.70972e-23	6.32006e-19
ARE	ZAF	8.05747e-24	1.08125e-19
ARE	ZMB	4.6833e-23	6.2846e-19
ARE	ZWE	1.07578e-21	1.44361e-17
ARG	ABW	8.60917e-18	5.07334e-16
ARG	AFG	3.5905e-14	2.11587e-12
ARG	AGO	6.01645e-18	3.54547e-16
ARG	AIA
ARG	ALB	2.1879e-14	1.28932e-12
ARG	AND	1.99779e-17	1.17729e-15
ARG	ARE	2.17048e-18	1.27906e-16
ARG	ARM	1.24708e-13	7.34896e-12
ARG	ATG	2.69557e-13	1.58849e-11
ARG	AUS	2.70835e-18	1.59602e-16
ARG	AUT	3.90212e-17	2.2995e-15
ARG	AZE	6.86361e-17	4.04469e-15
ARG	BEL	6.72988e-18	3.96589e-16
ARG	BEN	1.28501e-16	7.57249e-15
ARG	BFA	1.07471e-14	6.33319e-13
ARG	BGD	9.04078e-17	5.32769e-15
ARG	BGR	1.6559e-17	9.75814e-16
ARG	BHR	7.4139e-18	4.36897e-16
ARG	BHS	3.16313e-17	1.86402e-15
ARG	BIH	3.11453e-15	1.83538e-13
ARG	BLR	5.92095e-18	3.48919e-16
ARG	BLZ	1.45262e-13	8.56021e-12
ARG	BOL	2.06692e-19	1.21803e-17
ARG	BRA	5.83131e-20	3.43636e-18
ARG	BRB	3.3695e-15	1.98563e-13
ARG	BRN	1.1308e-14	6.66373e-13
ARG	CAF	4.66577e-15	2.74952e-13
ARG	CAN	4.00442e-18	2.35979e-16
ARG	CHE	2.50628e-17	1.47694e-15
ARG	CHL	1.98948e-18	1.17239e-16
ARG	CHN	8.22537e-19	4.84717e-17
ARG	CIV	1.96361e-18	1.15714e-16
ARG	CMR	6.0234e-17	3.54956e-15
ARG	COD	2.02431e-14	1.19292e-12
ARG	COG	4.13267e-18	2.43536e-16
ARG	COL	1.33654e-18	7.87617e-17
ARG	COM	7.92364e-14	4.66936e-12
ARG	CPV	5.73555e-14	3.37994e-12
ARG	CRI	1.15921e-16	6.8312e-15
ARG	CUB	2.99692e-16	1.76607e-14
ARG	CUW	9.98973e-19	5.8869e-17
ARG	CYP	2.76367e-16	1.62862e-14
ARG	CZE	1.13559e-16	6.69197e-15
ARG	DEU	1.18974e-18	7.01106e-17
ARG	DJI	1.50827e-14	8.88816e-13
ARG	DMA	1.18995e-13	7.01233e-12
ARG	DNK	2.14445e-17	1.26371e-15
ARG	DOM	7.59032e-17	4.47294e-15
ARG	DZA	3.79607e-18	2.23701e-16
ARG	ECU	1.49305e-18	8.79845e-17
ARG	EGY	5.67566e-18	3.34464e-16
ARG	ESP	1.9603e-18	1.1552e-16
ARG	EST	7.43576e-17	4.38186e-15
ARG	ETH	7.80435e-15	4.59907e-13
ARG	FIN	2.45814e-18	1.44857e-16
ARG	FJI	2.38415e-14	1.40497e-12
ARG	FRA	5.82807e-18	3.43445e-16
ARG	GAB	5.26865e-18	3.10479e-16
ARG	GBR	9.39036e-18	5.5337e-16
ARG	GEO	7.91287e-17	4.66302e-15
ARG	GHA	6.17803e-18	3.64069e-16
ARG	GIB	7.85987e-17	4.63179e-15
ARG	GIN	7.32587e-17	4.3171e-15
ARG	GMB	2.05791e-14	1.21272e-12
ARG	GNQ	3.63418e-18	2.1416e-16
ARG	GRC	1.13465e-17	6.68644e-16
ARG	GRD	2.86678e-15	1.68938e-13
ARG	GTM	1.23352e-16	7.26909e-15
ARG	GUY	5.27078e-16	3.10605e-14
ARG	HKG	2.06982e-17	1.21974e-15
ARG	HND	5.51743e-16	3.2514e-14
ARG	HRV	2.91559e-16	1.71814e-14
ARG	HTI	1.30016e-13	7.66175e-12
ARG	HUN	8.79674e-17	5.18388e-15
ARG	IDN	2.47673e-18	1.45952e-16
ARG	IND	4.24589e-18	2.50208e-16
ARG	IRL	1.7585e-16	1.03627e-14
ARG	IRN	1.27023e-17	7.48542e-16
ARG	IRQ	9.77662e-17	5.76132e-15
ARG	ISL	4.07778e-15	2.40302e-13
ARG	ISR	7.35015e-18	4.33141e-16
ARG	ITA	1.40621e-18	8.28671e-17
ARG	JAM	7.98848e-17	4.70757e-15
ARG	JOR	4.53021e-17	2.66963e-15
ARG	JPN	3.3939e-18	2.00001e-16
ARG	KAZ	2.59074e-17	1.52671e-15
ARG	KEN	1.23809e-15	7.29604e-14
ARG	KGZ	4.49789e-14	2.65058e-12
ARG	KHM	2.19712e-16	1.29475e-14
ARG	KNA	6.12318e-14	3.60836e-12
ARG	KOR	3.26026e-18	1.92125e-16
ARG	KWT	2.17344e-18	1.2808e-16
ARG	LAO	2.16307e-14	1.27469e-12
ARG	LBN	2.30894e-16	1.36065e-14
ARG	LBR	2.68858e-17	1.58437e-15
ARG	LBY	2.21678e-18	1.30634e-16
ARG	LCA	1.14053e-14	6.7211e-13
ARG	LKA	1.02032e-16	6.01267e-15
ARG	LSO	2.17878e-14	1.28394e-12
ARG	LTU	2.10624e-17	1.2412e-15
ARG	LUX	3.602e-20	2.12264e-18
ARG	LVA	9.75399e-18	5.74798e-16
ARG	MAC	6.30803e-15	3.71729e-13
ARG	MAR	1.89257e-18	1.11528e-16
ARG	MDA	1.1391e-17	6.71267e-16
ARG	MDG	2.19425e-15	1.29306e-13
ARG	MEX	1.98346e-18	1.16885e-16
ARG	MHL	6.14396e-15	3.62061e-13
ARG	MKD	1.59645e-15	9.4078e-14
ARG	MLI	1.40271e-14	8.2661e-13
ARG	MLT	8.95739e-18	5.27855e-16
ARG	MMR	4.5249e-16	2.66651e-14
ARG	MNE	6.55214e-13	3.86115e-11
ARG	MNG	6.40458e-15	3.77419e-13
ARG	MOZ	1.6519e-16	9.73459e-15
ARG	MRT	5.1876e-14	3.05703e-12
ARG	MUS	1.1842e-15	6.97844e-14
ARG	MWI	2.43499e-16	1.43493e-14
ARG	MYS	2.12601e-18	1.25285e-16
ARG	NAM	1.28448e-16	7.56935e-15
ARG	NER	2.01729e-15	1.18878e-13
ARG	NGA	3.865e-19	2.27762e-17
ARG	NIC	3.84193e-15	2.26403e-13
ARG	NLD	1.82388e-18	1.07481e-16
ARG	NOR	1.75976e-17	1.03702e-15
ARG	NPL	2.42064e-14	1.42647e-12
ARG	NZL	5.00289e-17	2.94818e-15
ARG	OMN	5.87124e-18	3.4599e-16
ARG	PAK	3.61261e-17	2.12889e-15
ARG	PAN	7.46855e-18	4.40118e-16
ARG	PER	2.40436e-18	1.41688e-16
ARG	PHL	1.57632e-17	9.28918e-16
ARG	PNG	9.11435e-14	5.37104e-12
ARG	POL	1.1432e-17	6.73685e-16
ARG	PRK
ARG	PRT	3.35029e-17	1.97431e-15
ARG	PRY	5.386e-20	3.17394e-18
ARG	PSE	5.12805e-17	3.02194e-15
ARG	QAT	3.71303e-19	2.18807e-17
ARG	ROU	1.26649e-17	7.46337e-16
ARG	RUS	1.58327e-18	9.33012e-17
ARG	RWA	3.93386e-16	2.31821e-14
ARG	SAU	7.63224e-19	4.49764e-17
ARG	SDN	2.35106e-15	1.38547e-13
ARG	SEN	4.64265e-17	2.73589e-15
ARG	SGP	5.41584e-18	3.19153e-16
ARG	SLE	7.59096e-16	4.47332e-14
ARG	SLV	3.21454e-15	1.89431e-13
ARG	SMR	1.80727e-17	1.06502e-15
ARG	SOM	2.06691e-14	1.21802e-12
ARG	SRB	1.13747e-15	6.70304e-14
ARG	SUR	2.84439e-17	1.67619e-15
ARG	SVK	2.07445e-16	1.22246e-14
ARG	SVN	3.10562e-16	1.83013e-14
ARG	SWE	1.30748e-17	7.70491e-16
ARG	SWZ	4.25316e-15	2.50637e-13
ARG	SYC	6.61145e-14	3.8961e-12
ARG	SYR	5.63846e-16	3.32272e-14
ARG	TCD	1.66765e-14	9.8274e-13
ARG	TGO	6.2706e-17	3.69523e-15
ARG	THA	2.17459e-18	1.28148e-16
ARG	TJK	8.40156e-16	4.951e-14
ARG	TKM	7.22801e-15	4.25944e-13
ARG	TTO	6.12976e-19	3.61224e-17
ARG	TUN	9.60077e-18	5.65769e-16
ARG	TUR	8.39976e-18	4.94994e-16
ARG	TZA	1.11503e-16	6.57082e-15
ARG	UGA	2.12209e-14	1.25054e-12
ARG	UKR	7.92445e-18	4.66984e-16
ARG	URY	7.10211e-20	4.18524e-18
ARG	USA	5.29914e-19	3.12276e-17
ARG	UZB	2.06817e-15	1.21876e-13
ARG	VCT	2.4937e-13	1.46953e-11
ARG	VEN	1.64952e-18	9.72052e-17
ARG	VNM	1.02102e-17	6.01684e-16
ARG	YEM	2.7434e-16	1.61667e-14
ARG	ZAF	1.53484e-18	9.04472e-17
ARG	ZMB	4.44233e-15	2.61785e-13
ARG	ZWE	7.61525e-16	4.48763e-14
ARM	AFG	1.01006e-17	1.86939e-14
ARM	AGO	1.37781e-20	2.55001e-17
ARM	AIA	4.91257e-19	9.09205e-16
ARM	ALB	1.06775e-18	1.97616e-15
ARM	AND	2.12829e-21	3.93898e-18
ARM	ARE	1.2482e-22	2.31014e-19
ARM	ARG	2.91738e-21	5.39941e-18
ARM	AUS	3.1268e-20	5.787e-17
ARM	AUT	1.50863e-20	2.79213e-17
ARM	BEL	6.91084e-21	1.27904e-17
ARM	BGD	1.22611e-20	2.26925e-17
ARM	BGR	9.14552e-22	1.69263e-18
ARM	BHR	1.69122e-19	3.13006e-16
ARM	BHS	6.58158e-21	1.2181e-17
ARM	BIH	4.62932e-19	8.56782e-16
ARM	BLR	7.30546e-22	1.35207e-18
ARM	BLZ	1.99286e-18	3.68833e-15
ARM	BOL	1.89842e-19	3.51355e-16
ARM	BRA	2.32644e-22	4.30572e-19
ARM	BRB	1.60388e-19	2.96842e-16
ARM	CAN	5.26636e-21	9.74684e-18
ARM	CHE	4.38472e-22	8.11513e-19
ARM	CHL	4.83252e-20	8.9439e-17
ARM	CHN	5.88911e-22	1.08994e-18
ARM	CIV	6.62912e-21	1.2269e-17
ARM	CMR	1.35617e-19	2.50997e-16
ARM	COL	2.33963e-20	4.33013e-17
ARM	CRI	1.24139e-20	2.29754e-17
ARM	CUB	2.78334e-20	5.15134e-17
ARM	CYM	5.4834e-19	1.01485e-15
ARM	CYP	1.95341e-21	3.61531e-18
ARM	CZE	1.12483e-20	2.08181e-17
ARM	DEU	4.79605e-22	8.87639e-19
ARM	DMA	2.38466e-20	4.41347e-17
ARM	DNK	1.79867e-21	3.32892e-18
ARM	DOM	1.42839e-20	2.64364e-17
ARM	DZA	1.0944e-20	2.02548e-17
ARM	ECU	1.24767e-21	2.30916e-18
ARM	EGY	1.79482e-21	3.32181e-18
ARM	ESP	2.00832e-21	3.71695e-18
ARM	EST	5.45784e-20	1.01012e-16
ARM	ETH	8.59542e-20	1.59082e-16
ARM	FIN	1.38531e-21	2.56389e-18
ARM	FJI	3.37382e-20	6.24418e-17
ARM	FLK	4.1047e-20	7.59687e-17
ARM	FRA	2.33158e-21	4.31523e-18
ARM	GAB	3.5022e-19	6.48177e-16
ARM	GBR	1.0163e-21	1.88094e-18
ARM	GEO	7.26262e-23	1.34415e-19
ARM	GHA	1.12811e-20	2.08788e-17
ARM	GIB	2.41383e-22	4.46746e-19
ARM	GRC	1.40158e-21	2.59401e-18
ARM	GRL	2.88092e-19	5.33193e-16
ARM	GTM	4.38857e-19	8.12225e-16
ARM	HKG	1.19616e-21	2.21382e-18
ARM	HND	3.57575e-19	6.61791e-16
ARM	HRV	4.9561e-20	9.17262e-17
ARM	HUN	2.92519e-21	5.41386e-18
ARM	IDN	1.53374e-21	2.8386e-18
ARM	IND	1.69857e-21	3.14368e-18
ARM	IRL	1.97057e-20	3.64708e-17
ARM	IRN	3.42798e-23	6.34441e-20
ARM	IRQ	1.52749e-21	2.82704e-18
ARM	ISL	1.24999e-19	2.31345e-16
ARM	ISR	1.13508e-21	2.10077e-18
ARM	ITA	5.86833e-22	1.0861e-18
ARM	JOR	1.29079e-19	2.38895e-16
ARM	JPN	4.32466e-21	8.00397e-18
ARM	KAZ	7.55267e-23	1.39783e-19
ARM	KEN	7.42445e-20	1.3741e-16
ARM	KGZ	1.01329e-19	1.87536e-16
ARM	KHM	1.47294e-19	2.72607e-16
ARM	KNA	2.31686e-18	4.28798e-15
ARM	KOR	3.376e-21	6.24822e-18
ARM	KWT	1.11059e-20	2.05546e-17
ARM	LAO	2.47459e-19	4.57991e-16
ARM	LBN	6.96298e-21	1.28869e-17
ARM	LBR	8.53334e-21	1.57933e-17
ARM	LKA	2.77293e-20	5.13207e-17
ARM	LTU	1.82912e-20	3.38528e-17
ARM	LUX	5.84021e-23	1.08089e-19
ARM	LVA	1.72812e-20	3.19836e-17
ARM	MAR	1.16537e-19	2.15684e-16
ARM	MDA	3.5936e-24	6.65093e-21
ARM	MDG	8.17231e-19	1.51251e-15
ARM	MEX	4.88188e-20	9.03525e-17
ARM	MKD	2.11013e-19	3.90537e-16
ARM	MLI	1.93537e-18	3.58193e-15
ARM	MLT	3.8133e-21	7.05755e-18
ARM	MMR	4.01037e-19	7.42228e-16
ARM	MNE	2.8897e-19	5.34818e-16
ARM	MNG	2.38416e-19	4.41253e-16
ARM	MRT	8.08504e-20	1.49636e-16
ARM	MUS	2.69214e-19	4.98254e-16
ARM	MWI	8.49711e-21	1.57262e-17
ARM	MYS	2.27253e-21	4.20594e-18
ARM	NAM	2.56584e-18	4.74879e-15
ARM	NGA	2.58825e-20	4.79026e-17
ARM	NIC	8.79033e-19	1.62689e-15
ARM	NLD	1.70034e-21	3.14695e-18
ARM	NOR	4.56009e-20	8.4397e-17
ARM	NPL	3.3463e-18	6.19325e-15
ARM	NZL	2.94181e-21	5.44463e-18
ARM	OMN	2.02539e-20	3.74854e-17
ARM	PAK	2.99661e-21	5.54605e-18
ARM	PAN	5.05173e-23	9.34961e-20
ARM	PER	1.88314e-19	3.48526e-16
ARM	PHL	2.04126e-20	3.7779e-17
ARM	PNG	4.36999e-19	8.08786e-16
ARM	POL	4.46291e-21	8.25983e-18
ARM	PRK	9.9306e-19	1.83793e-15
ARM	PRT	3.47308e-20	6.42788e-17
ARM	PRY	1.27043e-20	2.35127e-17
ARM	PSE	1.36416e-20	2.52476e-17
ARM	QAT	1.19778e-20	2.21682e-17
ARM	ROU	2.42301e-21	4.48444e-18
ARM	RUS	1.93619e-23	3.58344e-20
ARM	RWA	3.0735e-19	5.68835e-16
ARM	SAU	3.95568e-21	7.32107e-18
ARM	SDN	9.44057e-19	1.74724e-15
ARM	SEN	1.17109e-18	2.16743e-15
ARM	SGP	1.27532e-20	2.36032e-17
ARM	SLE	7.00211e-20	1.29593e-16
ARM	SLV	2.94415e-19	5.44896e-16
ARM	SMR	6.10749e-21	1.13036e-17
ARM	SOM	2.03752e-18	3.77098e-15
ARM	SRB	4.9425e-20	9.14744e-17
ARM	STP	3.87426e-18	7.17037e-15
ARM	SUR	2.6566e-18	4.91677e-15
ARM	SVK	4.49146e-20	8.31268e-17
ARM	SVN	3.53098e-20	6.53505e-17
ARM	SWE	5.77192e-21	1.06825e-17
ARM	SYC	3.17514e-19	5.87646e-16
ARM	SYR	1.03012e-20	1.90652e-17
ARM	TGO	3.86884e-20	7.16034e-17
ARM	THA	1.44231e-21	2.66939e-18
ARM	TJK	2.5112e-19	4.64766e-16
ARM	TKM	1.0429e-22	1.93017e-19
ARM	TTO	9.86375e-20	1.82556e-16
ARM	TUN	7.31435e-19	1.35372e-15
ARM	TUR	2.1102e-22	3.90551e-19
ARM	TZA	7.22962e-20	1.33804e-16
ARM	UGA	4.82964e-20	8.93856e-17
ARM	UKR	1.35651e-22	2.5106e-19
ARM	URY	6.32375e-21	1.17038e-17
ARM	USA	5.60152e-22	1.03671e-18
ARM	UZB	1.11532e-20	2.06421e-17
ARM	VEN	3.44217e-18	6.37068e-15
ARM	VGB	9.37559e-22	1.73521e-18
ARM	VNM	1.4384e-21	2.66216e-18
ARM	YEM	1.45985e-19	2.70185e-16
ARM	ZAF	1.25223e-20	2.3176e-17
ARM	ZMB	3.65818e-19	6.77046e-16
ARM	ZWE	3.46396e-20	6.411e-17
ASM	ARG		2.63236e-13
ASM	AUS		2.22617e-16
ASM	AUT		1.7678e-13
ASM	BEL		5.2595e-14
ASM	BGD		4.95424e-14
ASM	BRA		7.276e-15
ASM	CAN		1.69822e-15
ASM	CHE		2.04695e-13
ASM	CHL
ASM	COL		4.5384e-15
ASM	COM
ASM	CYP		1.18255e-13
ASM	DEU		1.30235e-14
ASM	DNK		6.80069e-14
ASM	ECU		2.7674e-15
ASM	EGY		3.18111e-14
ASM	ESP		1.16242e-14
ASM	ETH
ASM	FJI		1.41559e-17
ASM	FRA		5.06821e-15
ASM	GBR		1.16121e-14
ASM	GHA		1.97192e-14
ASM	GIN
ASM	GRC		4.03976e-15
ASM	GUY
ASM	HKG		1.39446e-14
ASM	HUN		5.86652e-14
ASM	IDN		2.98513e-17
ASM	IND		1.11475e-15
ASM	IRN
ASM	ITA		1.17605e-14
ASM	JPN		5.61249e-16
ASM	KAZ		1.75981e-13
ASM	KEN		4.49995e-17
ASM	KHM		9.66546e-14
ASM	KIR		3.56925e-14
ASM	KOR		1.46249e-16
ASM	KWT
ASM	LAO		3.32149e-14
ASM	LBN		2.54383e-13
ASM	LKA		8.96473e-14
ASM	LUX		8.24101e-17
ASM	MMR		3.71118e-13
ASM	MUS		3.86251e-15
ASM	MWI		4.70632e-14
ASM	MYS		3.94432e-17
ASM	NAM		2.90936e-15
ASM	NCL		3.25717e-15
ASM	NER		1.31477e-13
ASM	NGA		7.01992e-17
ASM	NLD		2.22508e-14
ASM	NPL		1.87417e-13
ASM	NZL		4.48968e-17
ASM	PAK		2.97665e-14
ASM	PER		1.12324e-14
ASM	PHL		3.20126e-16
ASM	PNG
ASM	POL		5.35797e-14
ASM	PRT		2.45672e-15
ASM	PYF		9.36983e-15
ASM	ROU		7.62567e-14
ASM	RUS		1.67458e-14
ASM	RWA		1.02426e-13
ASM	SDN		5.58433e-15
ASM	SEN		5.03751e-14
ASM	SGP		2.28574e-17
ASM	SLB		1.42479e-14
ASM	SVK		1.37542e-12
ASM	SWE		1.25461e-13
ASM	SWZ		1.10512e-13
ASM	THA		1.25333e-16
ASM	TON		1.2947e-15
ASM	TUN
ASM	TUR		9.24789e-15
ASM	TZA		1.01931e-14
ASM	UKR
ASM	VEN
ASM	VNM
ASM	WSM		4.56695e-17
ASM	YEM		4.41934e-14
ASM	ZAF		4.1178e-15
ASM	ZWE
ATG	ABW	5.36958e-18	1.28173e-13
ATG	AFG	1.26347e-15	3.01592e-11
ATG	AGO	7.1137e-17	1.69806e-12
ATG	AIA	3.84525e-17	9.17869e-13
ATG	ALB	9.43789e-17	2.25285e-12
ATG	ARE	6.23331e-18	1.4879e-13
ATG	ARG	1.43535e-18	3.42621e-14
ATG	AUS	1.35885e-17	3.24361e-13
ATG	AUT	4.75773e-17	1.13568e-12
ATG	BEL	1.93914e-18	4.62876e-14
ATG	BEN	9.43929e-17	2.25318e-12
ATG	BGD	2.99432e-18	7.14751e-14
ATG	BGR	4.79074e-19	1.14356e-14
ATG	BHR	1.51099e-16	3.60678e-12
ATG	BHS	2.98559e-18	7.12668e-14
ATG	BLZ	1.02263e-18	2.44105e-14
ATG	BMU	1.37342e-16	3.2784e-12
ATG	BOL	2.13355e-15	5.09283e-11
ATG	BRA	3.23359e-19	7.71865e-15
ATG	BRB	1.05031e-19	2.5071e-15
ATG	BWA	1.76128e-16	4.20422e-12
ATG	CAN	1.50633e-18	3.59565e-14
ATG	CHE	2.04323e-17	4.87723e-13
ATG	CHL	6.1053e-18	1.45735e-13
ATG	CHN	3.93947e-20	9.40362e-16
ATG	CIV	2.47624e-19	5.91084e-15
ATG	CMR	1.6231e-17	3.87437e-13
ATG	COL	1.40232e-19	3.34738e-15
ATG	CRI	5.55748e-18	1.32658e-13
ATG	CUB	3.01784e-17	7.20366e-13
ATG	CUW	1.66987e-19	3.98602e-15
ATG	CYM	1.60017e-16	3.81965e-12
ATG	CYP	8.59815e-18	2.0524e-13
ATG	CZE	4.14154e-16	9.88596e-12
ATG	DEU	9.55025e-20	2.27967e-15
ATG	DMA	1.10856e-19	2.64616e-15
ATG	DNK	1.88621e-18	4.50243e-14
ATG	DOM	8.29509e-20	1.98006e-15
ATG	DZA	5.27424e-17	1.25897e-12
ATG	ECU	2.15184e-18	5.1365e-14
ATG	EGY	7.71202e-17	1.84088e-12
ATG	ESP	4.73482e-19	1.13021e-14
ATG	EST	1.77487e-18	4.23665e-14
ATG	ETH	1.37383e-16	3.27936e-12
ATG	FIN	2.18893e-18	5.22503e-14
ATG	FJI	1.13915e-17	2.71919e-13
ATG	FRA	7.14207e-19	1.70483e-14
ATG	GAB	8.29568e-17	1.9802e-12
ATG	GBR	6.3251e-19	1.50982e-14
ATG	GEO	9.24562e-16	2.20695e-11
ATG	GHA	4.34547e-20	1.03727e-15
ATG	GIN	1.92704e-18	4.59989e-14
ATG	GRC	8.66789e-20	2.06905e-15
ATG	GRD	4.57209e-19	1.09137e-14
ATG	GTM	3.32657e-18	7.94061e-14
ATG	GUM	5.6475e-17	1.34807e-12
ATG	GUY	4.58877e-20	1.09535e-15
ATG	HKG	7.02121e-18	1.67598e-13
ATG	HND	6.5332e-19	1.55949e-14
ATG	HRV	3.08946e-18	7.37461e-14
ATG	HTI	1.88811e-15	4.50697e-11
ATG	HUN	1.59692e-17	3.81189e-13
ATG	IDN	6.44843e-19	1.53925e-14
ATG	IND	5.08552e-18	1.21393e-13
ATG	IRL	1.77762e-17	4.24323e-13
ATG	IRN	8.87232e-16	2.11784e-11
ATG	ISL	5.90575e-19	1.40972e-14
ATG	ISR	7.02521e-17	1.67693e-12
ATG	ITA	2.85597e-19	6.81726e-15
ATG	JAM	2.94528e-19	7.03046e-15
ATG	JPN	3.75343e-19	8.95952e-15
ATG	KEN	1.79832e-17	4.29264e-13
ATG	KHM	4.17603e-16	9.96828e-12
ATG	KNA	1.67225e-18	3.9917e-14
ATG	KOR	6.33259e-19	1.5116e-14
ATG	LBN	1.21836e-16	2.90825e-12
ATG	LBR	4.34807e-17	1.0379e-12
ATG	LCA	6.34547e-19	1.51468e-14
ATG	LKA	4.77159e-17	1.13899e-12
ATG	LSO	3.44214e-16	8.21646e-12
ATG	LTU	1.36837e-18	3.26634e-14
ATG	LUX	7.88459e-21	1.88207e-16
ATG	LVA	3.22701e-18	7.70294e-14
ATG	MAR	4.29648e-19	1.02558e-14
ATG	MDA	1.24426e-20	2.97009e-16
ATG	MDG	3.42656e-17	8.17928e-13
ATG	MEX	3.25811e-19	7.77719e-15
ATG	MLI	4.34803e-17	1.03788e-12
ATG	MLT	4.88919e-19	1.16706e-14
ATG	MMR	1.09441e-16	2.61238e-12
ATG	MOZ	5.75458e-18	1.37363e-13
ATG	MRT	1.11314e-17	2.65709e-13
ATG	MSR	1.67908e-18	4.008e-14
ATG	MUS	1.96522e-16	4.69102e-12
ATG	MYS	6.3814e-20	1.52325e-15
ATG	NAM	2.02877e-19	4.84273e-15
ATG	NER	3.46868e-17	8.27983e-13
ATG	NGA	3.68456e-21	8.79512e-17
ATG	NIC	1.00192e-16	2.39161e-12
ATG	NLD	5.54107e-19	1.32267e-14
ATG	NOR	1.25381e-18	2.99288e-14
ATG	NZL	7.4627e-18	1.78136e-13
ATG	PAK	2.44925e-16	5.84641e-12
ATG	PAN	3.98939e-19	9.52276e-15
ATG	PER	3.57278e-18	8.52832e-14
ATG	PHL	2.88393e-18	6.884e-14
ATG	PNG	3.68865e-20	8.80489e-16
ATG	POL	1.14263e-19	2.72748e-15
ATG	PRK	1.7668e-17	4.21739e-13
ATG	PRT	1.83304e-18	4.3755e-14
ATG	QAT	2.90073e-19	6.92412e-15
ATG	ROU	2.23937e-18	5.34544e-14
ATG	RUS	4.11307e-20	9.81799e-16
ATG	SAU	1.50836e-16	3.6005e-12
ATG	SEN	9.15917e-18	2.18631e-13
ATG	SGP	7.92971e-20	1.89284e-15
ATG	SLV	6.85135e-18	1.63543e-13
ATG	SOM	3.88493e-16	9.27341e-12
ATG	SRB	2.43155e-15	5.80416e-11
ATG	SUR	1.48748e-18	3.55064e-14
ATG	SVK	1.19557e-15	2.85385e-11
ATG	SVN	1.98429e-16	4.73654e-12
ATG	SWE	1.51836e-18	3.62437e-14
ATG	SWZ	1.08453e-16	2.58881e-12
ATG	SXM	9.25075e-21	2.20818e-16
ATG	SYR	2.3234e-17	5.54602e-13
ATG	TCA	3.16906e-16	7.56463e-12
ATG	TGO	1.06246e-17	2.53612e-13
ATG	THA	8.11395e-19	1.93682e-14
ATG	TLS
ATG	TTO	1.49902e-20	3.5782e-16
ATG	TUN	3.66184e-17	8.74091e-13
ATG	TUR	2.67688e-19	6.38977e-15
ATG	TZA	7.29749e-18	1.74193e-13
ATG	UGA	9.9852e-16	2.38349e-11
ATG	UKR	3.63896e-18	8.68628e-14
ATG	URY	4.32639e-18	1.03272e-13
ATG	USA	4.69991e-20	1.12188e-15
ATG	VCT	1.28294e-19	3.06242e-15
ATG	VEN	1.53802e-19	3.67129e-15
ATG	VGB	2.84459e-17	6.79011e-13
ATG	VNM	6.38988e-18	1.52528e-13
ATG	ZAF	2.65306e-19	6.33292e-15
ATG	ZMB	2.02414e-17	4.83167e-13
ATG	ZWE	6.98562e-16	1.66748e-11
AUS	AFG	3.28775e-14	9.99548e-13
AUS	AGO	5.25496e-16	1.59762e-14
AUS	AIA	3.04425e-13	9.25518e-12
AUS	ALB	2.45376e-14	7.45997e-13
AUS	AND	1.95763e-14	5.95163e-13
AUS	ARE	1.96678e-18	5.97943e-17
AUS	ARG	5.5078e-17	1.67449e-15
AUS	ARM	1.81294e-13	5.51175e-12
AUS	ASM	1.4269e-16	4.33808e-15
AUS	ATG	1.29832e-13	3.94716e-12
AUS	AUT	5.32627e-16	1.6193e-14
AUS	AZE	4.97886e-16	1.51368e-14
AUS	BDI	1.01795e-13	3.0948e-12
AUS	BEL	2.95806e-16	8.99315e-15
AUS	BEN	2.59979e-14	7.90392e-13
AUS	BFA	2.48412e-14	7.55228e-13
AUS	BGD	1.38802e-16	4.21988e-15
AUS	BGR	3.14063e-15	9.5482e-14
AUS	BHR	2.84191e-17	8.64002e-16
AUS	BHS	2.96907e-15	9.02663e-14
AUS	BIH	3.60383e-14	1.09564e-12
AUS	BLR	6.81508e-16	2.07193e-14
AUS	BLZ	2.83459e-14	8.61779e-13
AUS	BMU	4.1143e-14	1.25084e-12
AUS	BOL	9.74514e-16	2.96274e-14
AUS	BRA	2.12642e-17	6.46479e-16
AUS	BRB	1.32565e-13	4.03028e-12
AUS	BRN	6.09011e-18	1.85153e-16
AUS	BTN	2.48285e-12	7.54842e-11
AUS	BWA	1.31434e-13	3.99588e-12
AUS	CAF	8.508e-13	2.58662e-11
AUS	CAN	2.8716e-17	8.7303e-16
AUS	CHE	3.43117e-16	1.04315e-14
AUS	CHL	2.88318e-16	8.76551e-15
AUS	CHN	1.01815e-17	3.09541e-16
AUS	CIV	8.06002e-16	2.45042e-14
AUS	CMR	1.5941e-14	4.84642e-13
AUS	COD	4.71396e-15	1.43315e-13
AUS	COG	1.78122e-17	5.41529e-16
AUS	COK	8.27593e-14	2.51606e-12
AUS	COL	8.74407e-16	2.65839e-14
AUS	COM	1.57914e-12	4.80092e-11
AUS	CPV	3.23981e-13	9.84972e-12
AUS	CRI	4.15725e-15	1.2639e-13
AUS	CUB	1.53719e-14	4.67339e-13
AUS	CUW	1.2521e-16	3.80666e-15
AUS	CYM	2.62281e-15	7.97391e-14
AUS	CYP	7.32224e-15	2.22612e-13
AUS	CZE	9.61592e-16	2.92345e-14
AUS	DEU	2.53055e-17	7.69343e-16
AUS	DJI	5.20697e-14	1.58303e-12
AUS	DMA	1.44697e-13	4.39912e-12
AUS	DNK	2.20162e-16	6.6934e-15
AUS	DOM	3.7077e-15	1.12722e-13
AUS	DZA	7.266e-17	2.20902e-15
AUS	ECU	1.81956e-15	5.53187e-14
AUS	EGY	6.60981e-16	2.00953e-14
AUS	ESP	1.70633e-16	5.18762e-15
AUS	EST	1.46166e-15	4.44377e-14
AUS	ETH	5.00584e-15	1.52188e-13
AUS	FIN	3.89993e-17	1.18567e-15
AUS	FJI	8.38509e-17	2.54925e-15
AUS	FLK	2.36359e-14	7.18584e-13
AUS	FRA	1.96366e-16	5.96997e-15
AUS	FSM	3.60566e-13	1.0962e-11
AUS	GAB	9.61702e-18	2.92378e-16
AUS	GBR	1.17971e-16	3.58659e-15
AUS	GEO	4.04443e-14	1.2296e-12
AUS	GHA	4.6125e-16	1.4023e-14
AUS	GIB	3.45019e-16	1.04893e-14
AUS	GIN	2.16204e-15	6.57307e-14
AUS	GMB	4.16673e-13	1.26678e-11
AUS	GNQ	2.50091e-16	7.60331e-15
AUS	GRC	4.48588e-16	1.36381e-14
AUS	GRD	9.45659e-13	2.87501e-11
AUS	GRL	7.03545e-13	2.13893e-11
AUS	GTM	5.83477e-15	1.7739e-13
AUS	GUM	1.64252e-15	4.99361e-14
AUS	GUY	1.45098e-15	4.41128e-14
AUS	HKG	1.44839e-16	4.40341e-15
AUS	HND	2.31845e-15	7.04859e-14
AUS	HRV	4.29208e-15	1.30489e-13
AUS	HTI	5.04714e-14	1.53444e-12
AUS	HUN	1.14164e-15	3.47083e-14
AUS	IDN	2.78431e-18	8.46491e-17
AUS	IND	3.50675e-17	1.06613e-15
AUS	IOT	1.47128e-13	4.47303e-12
AUS	IRL	1.06597e-15	3.24077e-14
AUS	IRN	2.23547e-16	6.79632e-15
AUS	IRQ	6.17744e-17	1.87808e-15
AUS	ISL	4.50996e-15	1.37113e-13
AUS	ISR	6.0597e-17	1.84228e-15
AUS	ITA	3.51518e-17	1.06869e-15
AUS	JAM	4.95674e-15	1.50696e-13
AUS	JOR	1.28934e-16	3.91989e-15
AUS	JPN	4.99149e-18	1.51752e-16
AUS	KAZ	2.27604e-15	6.91966e-14
AUS	KEN	2.36604e-15	7.19329e-14
AUS	KGZ	3.04458e-13	9.2562e-12
AUS	KHM	1.33909e-15	4.07111e-14
AUS	KIR	5.98619e-16	1.81993e-14
AUS	KNA	1.80734e-12	5.49471e-11
AUS	KOR	1.28361e-17	3.90246e-16
AUS	KWT	1.64487e-17	5.00077e-16
AUS	LAO	6.17757e-16	1.87812e-14
AUS	LBN	3.20264e-15	9.73672e-14
AUS	LBR	6.48541e-14	1.97171e-12
AUS	LBY	5.23108e-17	1.59036e-15
AUS	LCA	8.75022e-13	2.66026e-11
AUS	LKA	3.63399e-16	1.10481e-14
AUS	LSO	8.1064e-14	2.46452e-12
AUS	LTU	1.83321e-15	5.57337e-14
AUS	LUX	6.30553e-19	1.91702e-17
AUS	LVA	3.78838e-15	1.15175e-13
AUS	MAC	2.66041e-14	8.08824e-13
AUS	MAR	5.70734e-17	1.73516e-15
AUS	MDA	7.09576e-17	2.15727e-15
AUS	MDG	7.77214e-15	2.3629e-13
AUS	MDV	4.95974e-14	1.50787e-12
AUS	MEX	1.2665e-16	3.85043e-15
AUS	MHL	1.96358e-15	5.96972e-14
AUS	MKD	1.243e-14	3.77899e-13
AUS	MLI	5.03569e-15	1.53096e-13
AUS	MLT	6.32886e-16	1.92411e-14
AUS	MMR	1.93452e-15	5.88137e-14
AUS	MNE	3.11166e-13	9.46013e-12
AUS	MNG	3.65867e-14	1.11232e-12
AUS	MNP	3.74216e-13	1.1377e-11
AUS	MOZ	5.38775e-16	1.63799e-14
AUS	MRT	7.71011e-17	2.34404e-15
AUS	MSR	1.27038e-12	3.86224e-11
AUS	MUS	1.16115e-15	3.53015e-14
AUS	MWI	4.04211e-15	1.22889e-13
AUS	MYS	1.88612e-18	5.73422e-17
AUS	NAM	1.35177e-15	4.10969e-14
AUS	NCL	7.51173e-18	2.28373e-16
AUS	NER	1.20534e-14	3.6645e-13
AUS	NFK	1.09602e-13	3.33215e-12
AUS	NGA	1.04021e-17	3.16246e-16
AUS	NIC	5.14167e-15	1.56318e-13
AUS	NIU	3.55402e-13	1.0805e-11
AUS	NLD	7.3742e-17	2.24192e-15
AUS	NOR	7.91198e-16	2.40542e-14
AUS	NPL	2.00074e-14	6.08268e-13
AUS	NRU	1.15599e-17	3.51447e-16
AUS	NZL	8.34597e-18	2.53736e-16
AUS	OMN	5.70502e-17	1.73445e-15
AUS	PAK	2.30874e-16	7.01907e-15
AUS	PAN	1.62216e-15	4.93173e-14
AUS	PCN	9.17187e-16	2.78845e-14
AUS	PER	1.67051e-16	5.0787e-15
AUS	PHL	7.16125e-18	2.17718e-16
AUS	PLW	2.99455e-12	9.1041e-11
AUS	PNG	4.19107e-18	1.27418e-16
AUS	POL	8.51969e-16	2.59017e-14
AUS	PRK	1.53987e-14	4.68155e-13
AUS	PRT	1.53336e-15	4.66177e-14
AUS	PRY	3.75517e-15	1.14166e-13
AUS	PSE	1.19443e-15	3.63132e-14
AUS	PYF	7.20467e-14	2.19038e-12
AUS	QAT	6.8185e-18	2.07297e-16
AUS	ROU	2.39587e-15	7.28396e-14
AUS	RUS	1.38241e-16	4.20283e-15
AUS	RWA	7.84503e-14	2.38506e-12
AUS	SAU	2.36568e-18	7.1922e-17
AUS	SDN	8.8916e-16	2.70324e-14
AUS	SEN	1.51524e-14	4.60665e-13
AUS	SGP	3.01742e-18	9.17361e-17
AUS	SHN	5.1376e-14	1.56194e-12
AUS	SLB	4.90764e-16	1.49203e-14
AUS	SLE	1.79718e-15	5.46383e-14
AUS	SLV	2.89768e-15	8.80958e-14
AUS	SOM	2.54755e-13	7.74511e-12
AUS	SRB	1.43445e-14	4.36105e-13
AUS	STP	5.15148e-13	1.56616e-11
AUS	SUR	2.79132e-14	8.48624e-13
AUS	SVK	4.61723e-15	1.40374e-13
AUS	SVN	3.40749e-15	1.03595e-13
AUS	SWE	2.20039e-16	6.68965e-15
AUS	SWZ	3.13651e-15	9.53567e-14
AUS	SYC	1.33301e-15	4.05263e-14
AUS	SYR	9.30189e-16	2.82798e-14
AUS	TCA	2.30882e-13	7.01933e-12
AUS	TCD	5.47216e-13	1.66366e-11
AUS	TGO	3.12056e-17	9.48719e-16
AUS	THA	6.85246e-18	2.0833e-16
AUS	TJK	2.33891e-12	7.11079e-11
AUS	TKM	4.21424e-13	1.28122e-11
AUS	TLS	4.54555e-18	1.38195e-16
AUS	TON	3.20713e-15	9.75038e-14
AUS	TTO	2.2724e-15	6.90859e-14
AUS	TUN	1.51506e-15	4.60611e-14
AUS	TUR	1.86299e-16	5.6639e-15
AUS	TUV	8.71749e-15	2.65031e-13
AUS	TZA	4.76079e-15	1.44738e-13
AUS	UGA	2.4686e-15	7.50509e-14
AUS	UKR	9.1462e-16	2.78065e-14
AUS	URY	8.66725e-16	2.63503e-14
AUS	USA	1.86603e-17	5.67313e-16
AUS	UZB	1.43154e-14	4.3522e-13
AUS	VCT	2.61309e-14	7.94438e-13
AUS	VEN	1.65204e-15	5.02257e-14
AUS	VGB	9.88769e-15	3.00607e-13
AUS	VNM	4.0677e-18	1.23667e-16
AUS	VUT	6.82907e-16	2.07619e-14
AUS	WSM	5.2825e-16	1.606e-14
AUS	YEM	3.68717e-16	1.12098e-14
AUS	ZAF	6.70603e-17	2.03878e-15
AUS	ZMB	1.39212e-15	4.23234e-14
AUS	ZWE	8.16375e-16	2.48196e-14
AUT	ABW	7.12299e-17	2.29381e-13
AUT	AFG	1.44299e-16	4.64686e-13
AUT	AGO	2.8745e-18	9.25673e-15
AUT	AIA	9.0026e-15	2.8991e-11
AUT	ALB	4.32031e-17	1.39126e-13
AUT	AND	1.28213e-18	4.12882e-15
AUT	ARE	1.32226e-18	4.25807e-15
AUT	ARG	2.14916e-18	6.92092e-15
AUT	ARM	1.63602e-17	5.26846e-14
AUT	ASM	5.6201e-16	1.80984e-12
AUT	ATF	3.97763e-16	1.28091e-12
AUT	ATG	6.39793e-16	2.06032e-12
AUT	AUS	5.34376e-18	1.72085e-14
AUT	AZE	7.40091e-19	2.38331e-15
AUT	BDI	4.17664e-17	1.345e-13
AUT	BEL	6.53022e-19	2.10292e-15
AUT	BEN	1.76611e-17	5.68739e-14
AUT	BFA	7.53511e-17	2.42652e-13
AUT	BGD	2.95949e-18	9.53041e-15
AUT	BGR	1.36495e-18	4.39554e-15
AUT	BHR	6.97398e-18	2.24582e-14
AUT	BHS	8.60237e-16	2.77021e-12
AUT	BIH	1.19862e-18	3.8599e-15
AUT	BLM	1.31068e-16	4.22078e-13
AUT	BLR	2.20268e-18	7.09328e-15
AUT	BLZ	5.15346e-16	1.65956e-12
AUT	BMU	2.9896e-15	9.62738e-12
AUT	BOL	5.17024e-17	1.66497e-13
AUT	BRA	8.55961e-20	2.75644e-16
AUT	BRB	2.09451e-16	6.74493e-13
AUT	BRN	1.00076e-15	3.22274e-12
AUT	BTN	1.87781e-14	6.04709e-11
AUT	BWA	4.28395e-16	1.37956e-12
AUT	CAF	8.89121e-18	2.86323e-14
AUT	CAN	3.72379e-18	1.19917e-14
AUT	CHE	1.16746e-19	3.75957e-16
AUT	CHL	8.90745e-18	2.86846e-14
AUT	CHN	1.03691e-18	3.33915e-15
AUT	CIV	1.82121e-18	5.86484e-15
AUT	CMR	5.63062e-19	1.81322e-15
AUT	COD	4.27295e-17	1.37601e-13
AUT	COG	1.75897e-17	5.66438e-14
AUT	COK	1.08276e-15	3.4868e-12
AUT	COL	2.96645e-18	9.55284e-15
AUT	COM	1.04152e-15	3.354e-12
AUT	CPV	6.10316e-15	1.9654e-11
AUT	CRI	1.65622e-18	5.33352e-15
AUT	CUB	3.1305e-17	1.00811e-13
AUT	CUW	4.628e-17	1.49035e-13
AUT	CYM	2.21719e-15	7.14001e-12
AUT	CYP	1.66385e-17	5.35807e-14
AUT	CZE	6.72365e-20	2.16521e-16
AUT	DEU	9.44422e-21	3.04131e-17
AUT	DJI	1.50353e-15	4.8418e-12
AUT	DMA	4.24079e-16	1.36566e-12
AUT	DNK	1.15462e-18	3.71822e-15
AUT	DOM	2.13096e-17	6.8623e-14
AUT	DZA	2.01239e-19	6.48048e-16
AUT	ECU	1.22412e-18	3.94201e-15
AUT	EGY	1.97158e-18	6.34907e-15
AUT	ESP	7.10391e-19	2.28767e-15
AUT	EST	1.1982e-17	3.85857e-14
AUT	ETH	4.15637e-17	1.33847e-13
AUT	FIN	3.10847e-19	1.00102e-15
AUT	FJI	2.97809e-16	9.59031e-13
AUT	FLK	1.59225e-17	5.1275e-14
AUT	FRA	3.48117e-19	1.12104e-15
AUT	FSM	1.05021e-15	3.38198e-12
AUT	GAB	1.0055e-17	3.238e-14
AUT	GBR	1.56534e-18	5.04084e-15
AUT	GEO	7.75522e-17	2.49741e-13
AUT	GHA	2.60017e-18	8.37331e-15
AUT	GIB	7.14412e-18	2.30061e-14
AUT	GIN	2.41113e-18	7.76455e-15
AUT	GMB	4.5021e-15	1.44981e-11
AUT	GNB	2.49328e-15	8.02909e-12
AUT	GNQ	3.53948e-16	1.13982e-12
AUT	GRC	1.29978e-18	4.18568e-15
AUT	GRD	1.0389e-15	3.34555e-12
AUT	GRL	2.42523e-16	7.80994e-13
AUT	GTM	1.55764e-17	5.01607e-14
AUT	GUM	6.5628e-16	2.11341e-12
AUT	GUY	2.19169e-17	7.05787e-14
AUT	HKG	1.21363e-17	3.90824e-14
AUT	HND	1.25892e-17	4.05408e-14
AUT	HRV	4.59026e-19	1.4782e-15
AUT	HTI	5.51474e-16	1.77591e-12
AUT	HUN	3.65324e-20	1.17645e-16
AUT	IDN	2.09691e-18	6.75265e-15
AUT	IND	3.0751e-18	9.90272e-15
AUT	IOT	1.6433e-16	5.29192e-13
AUT	IRL	9.49534e-18	3.05778e-14
AUT	IRN	5.21449e-19	1.67922e-15
AUT	IRQ	1.23551e-19	3.97871e-16
AUT	ISL	1.66699e-17	5.36819e-14
AUT	ISR	2.76772e-18	8.91287e-15
AUT	ITA	4.44825e-20	1.43246e-16
AUT	JAM	2.08188e-16	6.70427e-13
AUT	JOR	6.23024e-17	2.00632e-13
AUT	JPN	1.19389e-18	3.84467e-15
AUT	KAZ	6.31908e-20	2.03493e-16
AUT	KEN	2.12892e-17	6.85575e-14
AUT	KGZ	2.11994e-16	6.82682e-13
AUT	KHM	8.68001e-18	2.79522e-14
AUT	KIR	2.34638e-15	7.55604e-12
AUT	KNA	7.85994e-15	2.53113e-11
AUT	KOR	3.41547e-18	1.09988e-14
AUT	KWT	3.96923e-19	1.27821e-15
AUT	LAO	1.77465e-16	5.7149e-13
AUT	LBN	1.42894e-16	4.6016e-13
AUT	LBR	7.11155e-18	2.29013e-14
AUT	LBY	7.43109e-20	2.39303e-16
AUT	LCA	4.17921e-15	1.34583e-11
AUT	LKA	2.07941e-17	6.69632e-14
AUT	LSO	6.05927e-16	1.95126e-12
AUT	LTU	5.5762e-18	1.7957e-14
AUT	LUX	1.02933e-21	3.31476e-18
AUT	LVA	6.55549e-18	2.11106e-14
AUT	MAC	3.53609e-16	1.13872e-12
AUT	MAR	7.94717e-19	2.55922e-15
AUT	MDA	9.72637e-21	3.13218e-17
AUT	MDG	2.10022e-17	6.76332e-14
AUT	MDV	2.15346e-16	6.93476e-13
AUT	MEX	1.85232e-18	5.965e-15
AUT	MHL	2.91833e-16	9.39786e-13
AUT	MKD	1.3871e-17	4.46686e-14
AUT	MLI	9.60576e-17	3.09333e-13
AUT	MLT	1.08297e-18	3.48748e-15
AUT	MMR	4.72601e-17	1.52191e-13
AUT	MNE	1.81906e-16	5.8579e-13
AUT	MNG	7.38327e-16	2.37763e-12
AUT	MNP	6.6289e-15	2.1347e-11
AUT	MOZ	2.76763e-18	8.91256e-15
AUT	MRT	3.52181e-15	1.13413e-11
AUT	MSR	5.5185e-14	1.77712e-10
AUT	MUS	9.51575e-18	3.06435e-14
AUT	MWI	4.0708e-17	1.31092e-13
AUT	MYS	1.43076e-18	4.60745e-15
AUT	NAM	4.62324e-18	1.48882e-14
AUT	NCL	3.63614e-15	1.17094e-11
AUT	NER	3.21639e-16	1.03577e-12
AUT	NGA	4.56192e-20	1.46907e-16
AUT	NIC	2.56441e-17	8.25815e-14
AUT	NLD	1.40886e-19	4.53693e-16
AUT	NOR	1.2216e-18	3.93391e-15
AUT	NPL	3.84928e-16	1.23958e-12
AUT	NRU	3.49824e-16	1.12653e-12
AUT	NZL	5.01568e-18	1.6152e-14
AUT	OMN	5.94625e-17	1.91486e-13
AUT	PAK	5.03138e-18	1.62025e-14
AUT	PAN	6.95854e-19	2.24085e-15
AUT	PCN	2.1088e-17	6.79094e-14
AUT	PER	5.25379e-18	1.69187e-14
AUT	PHL	6.80433e-18	2.19119e-14
AUT	PLW	1.69285e-14	5.45147e-11
AUT	PNG	3.28182e-17	1.05684e-13
AUT	POL	1.22381e-19	3.94103e-16
AUT	PRK	2.02848e-16	6.53229e-13
AUT	PRT	5.48699e-18	1.76697e-14
AUT	PRY	7.07809e-18	2.27935e-14
AUT	PSE	2.42546e-18	7.81069e-15
AUT	PYF	3.01534e-15	9.71029e-12
AUT	QAT	4.82702e-18	1.55444e-14
AUT	ROU	6.69171e-19	2.15493e-15
AUT	RUS	1.29816e-19	4.18045e-16
AUT	RWA	9.6498e-17	3.10752e-13
AUT	SAU	7.37174e-20	2.37392e-16
AUT	SDN	8.65976e-17	2.7887e-13
AUT	SEN	8.15715e-17	2.62684e-13
AUT	SGP	1.33913e-17	4.3124e-14
AUT	SHN	8.30859e-16	2.67561e-12
AUT	SLB	1.05057e-16	3.38315e-13
AUT	SLE	4.76402e-17	1.53415e-13
AUT	SLV	1.62102e-17	5.22016e-14
AUT	SMR	3.72716e-19	1.20025e-15
AUT	SOM	7.34635e-16	2.36574e-12
AUT	SRB	1.33831e-18	4.30975e-15
AUT	SSD	5.88407e-17	1.89484e-13
AUT	STP	2.82236e-16	9.08883e-13
AUT	SUR	1.70604e-17	5.49394e-14
AUT	SVK	1.43146e-19	4.60971e-16
AUT	SVN	2.07357e-19	6.6775e-16
AUT	SWE	6.64077e-19	2.13852e-15
AUT	SWZ	7.70431e-17	2.48101e-13
AUT	SXM	8.30619e-18	2.67484e-14
AUT	SYC	1.0916e-17	3.51526e-14
AUT	SYR	4.82407e-19	1.55349e-15
AUT	TCA	1.97809e-15	6.37003e-12
AUT	TCD	3.89346e-17	1.25381e-13
AUT	TGO	2.19467e-17	7.06749e-14
AUT	THA	1.6597e-18	5.34473e-15
AUT	TJK	7.2059e-17	2.32051e-13
AUT	TKM	4.61859e-18	1.48732e-14
AUT	TON	8.23288e-16	2.65123e-12
AUT	TTO	1.12948e-16	3.63726e-13
AUT	TUN	9.70441e-19	3.1251e-15
AUT	TUR	6.16626e-19	1.98571e-15
AUT	TZA	1.17244e-16	3.77558e-13
AUT	UGA	3.78777e-17	1.21977e-13
AUT	UKR	9.39038e-20	3.02398e-16
AUT	URY	3.35718e-19	1.08111e-15
AUT	USA	4.8601e-19	1.56509e-15
AUT	UZB	1.9248e-17	6.1984e-14
AUT	VCT	3.9359e-14	1.26748e-10
AUT	VEN	2.04341e-18	6.58036e-15
AUT	VGB	3.8754e-16	1.24799e-12
AUT	VNM	2.74861e-18	8.85132e-15
AUT	VUT	8.34471e-15	2.68724e-11
AUT	WLF
AUT	WSM	1.70617e-15	5.49436e-12
AUT	YEM	4.05582e-18	1.30609e-14
AUT	ZAF	1.90776e-19	6.14355e-16
AUT	ZMB	2.71057e-17	8.72883e-14
AUT	ZWE	6.41587e-17	2.0661e-13
AZE	AFG	6.40554e-21	2.01025e-17
AZE	AGO	2.51014e-19	7.87758e-16
AZE	AIA	8.7263e-21	2.73858e-17
AZE	ALB	4.62992e-19	1.45301e-15
AZE	AND	5.05392e-21	1.58607e-17
AZE	ARE	3.41043e-23	1.0703e-19
AZE	ARG	2.30446e-22	7.23208e-19
AZE	ASM	3.95066e-20	1.23984e-16
AZE	ATG	2.06404e-18	6.4776e-15
AZE	AUS	5.56912e-21	1.74776e-17
AZE	AUT	2.3156e-21	7.26707e-18
AZE	BEL	1.93773e-21	6.0812e-18
AZE	BEN	8.57636e-20	2.69152e-16
AZE	BGD	1.37997e-20	4.33077e-17
AZE	BGR	5.40342e-22	1.69576e-18
AZE	BHR	5.20739e-20	1.63424e-16
AZE	BHS	2.08904e-18	6.55604e-15
AZE	BIH	3.25703e-19	1.02215e-15
AZE	BLR	5.01295e-23	1.57322e-19
AZE	BLZ	1.04177e-19	3.26939e-16
AZE	BRA	3.60011e-23	1.12982e-19
AZE	BRB	7.5392e-19	2.36603e-15
AZE	BWA	1.98803e-19	6.23905e-16
AZE	CAF	4.30386e-19	1.35068e-15
AZE	CAN	4.27379e-21	1.34125e-17
AZE	CHE	1.94732e-21	6.11127e-18
AZE	CHL	2.03545e-20	6.38785e-17
AZE	CHN	1.25739e-22	3.94607e-19
AZE	CIV	1.41294e-19	4.43423e-16
AZE	CMR	2.84538e-19	8.92966e-16
AZE	COG	5.59832e-19	1.75692e-15
AZE	COL	1.18568e-20	3.72103e-17
AZE	CPV	2.46986e-19	7.75117e-16
AZE	CRI	4.33981e-21	1.36196e-17
AZE	CUB	6.71434e-21	2.10716e-17
AZE	CYM	1.29769e-18	4.07254e-15
AZE	CYP	3.38796e-20	1.06325e-16
AZE	CZE	1.21814e-21	3.82289e-18
AZE	DEU	1.14068e-22	3.57979e-19
AZE	DJI	6.1301e-19	1.92381e-15
AZE	DMA	3.07828e-18	9.66056e-15
AZE	DNK	5.72892e-22	1.79791e-18
AZE	DOM	1.53155e-19	4.80648e-16
AZE	DZA	4.99837e-20	1.56864e-16
AZE	ECU	4.68812e-22	1.47127e-18
AZE	EGY	1.5921e-21	4.99649e-18
AZE	ESP	8.99112e-22	2.82169e-18
AZE	EST	4.03509e-21	1.26633e-17
AZE	ETH	1.54401e-19	4.84558e-16
AZE	FIN	6.10286e-22	1.91526e-18
AZE	FJI	2.57456e-20	8.07976e-17
AZE	FLK	5.51108e-21	1.72954e-17
AZE	FRA	7.8349e-22	2.45883e-18
AZE	GBR	1.0724e-21	3.36551e-18
AZE	GEO	3.00976e-23	9.44554e-20
AZE	GHA	3.68792e-19	1.15738e-15
AZE	GIB	1.68269e-22	5.28079e-19
AZE	GIN	1.52373e-23	4.78192e-20
AZE	GNQ	3.62312e-19	1.13705e-15
AZE	GRC	4.73214e-22	1.48509e-18
AZE	GRL	1.34708e-20	4.22754e-17
AZE	GTM	8.19254e-20	2.57107e-16
AZE	GUY	1.29674e-21	4.06956e-18
AZE	HKG	1.12356e-20	3.52606e-17
AZE	HND	6.1564e-19	1.93206e-15
AZE	HRV	4.25788e-21	1.33625e-17
AZE	HUN	7.37549e-22	2.31465e-18
AZE	IDN	1.7054e-22	5.35206e-19
AZE	IND	7.19705e-23	2.25865e-19
AZE	IOT
AZE	IRL	1.1587e-20	3.63634e-17
AZE	IRN	8.59518e-24	2.69743e-20
AZE	IRQ	1.22631e-20	3.84852e-17
AZE	ISL	6.93485e-21	2.17637e-17
AZE	ISR	6.52104e-22	2.0465e-18
AZE	ITA	2.49574e-22	7.8324e-19
AZE	JAM	2.60999e-22	8.19094e-19
AZE	JOR	4.01934e-21	1.26139e-17
AZE	JPN	1.51365e-22	4.7503e-19
AZE	KAZ	7.01177e-24	2.20051e-20
AZE	KEN	3.14766e-20	9.87832e-17
AZE	KGZ	1.63149e-21	5.1201e-18
AZE	KHM	8.62476e-20	2.70671e-16
AZE	KNA	3.71645e-19	1.16633e-15
AZE	KOR	5.13156e-22	1.61044e-18
AZE	KWT	1.30103e-21	4.08303e-18
AZE	LBN	1.05772e-20	3.31946e-17
AZE	LBR	1.45791e-18	4.57536e-15
AZE	LBY	3.78671e-20	1.18838e-16
AZE	LKA	6.70736e-22	2.10497e-18
AZE	LTU	1.97496e-21	6.19801e-18
AZE	LUX	1.46769e-24	4.60607e-21
AZE	LVA	1.14376e-21	3.58947e-18
[truncated: 31,260 more rows]
